# Supplementary material for: Selection of safe artemisinin derivatives using a machine learning-based cardiotoxicity platform and in vitro and in vivo validation
Source: Arch Toxicol. 2021 May 22;95(7):2485–95. doi: 10.1007/s00204-021-03058-4 (PMC8241674; doi:10.1007/s00204-021-03058-4)
Supplement: Supplementary file 1 — Supplementary file1 (XLSX 33 kb) [file 204_2021_3058_MOESM1_ESM.xlsx]

## Sheet: Supplementary Table 1
ID	smiles notation
1 3-Hydroxydeoxyartemisinin 1 3-Hydroxydeoxyartemisinin	C[C@H]([C@@H](CC[C@H]([C@@H]1C[C@H]([C@@]2(C)O[C@@H]22)O)O)[C@@H]1[C@H]2O1)C1=O
10 10-dihydroartemisinyl acetate (7) 10 10-dihydroartemisinyl acetate (7)	C[C@H](CC[C@H]1[C@H]2C)[C@H](CC3)[C@]11OO[C@@]3(C)O[C@H]1O[C@H]2OC(C)=O
11 10-dihydroartemisinyl butyrate (9) 11 10-dihydroartemisinyl butyrate (9)	CCCC(O[C@H]1O[C@@H]2O[C@@](C)(CC3)OO[C@@]22[C@@H]3[C@H](C)CC[C@H]2[C@H]1C)=O
12 10-dihydroartemisinyl isobutyrate (10) 12 10-dihydroartemisinyl isobutyrate (10)	CC(C)C(O[C@@H]1O[C@@H]2O[C@@](C)(CC3)OO[C@@]22[C@@H]3[C@H](C)CC[C@H]2[C@H]1C)=O
13 13-Methoxycarbonylartemisinin 13 13-Methoxycarbonylartemisinin	C[C@H](CC[C@H]1[C@H]2CC(OC)=O)[C@H](CC3)[C@]11OO[C@@]3(C)O[C@H]1OC2=O
14 14-acetoxyarteether 14 14-acetoxyarteether	CCO[C@@H]1O[C@@H]2O[C@@](C)(CC3)OO[C@@]22[C@H]3[C@H](COC(C)=O)CC[C@H]2[C@@H]1C
15 Anhydrodihydroartemisnin 15 Anhydrodihydroartemisnin	C[C@H]1[C@H](CC2)[C@]34OO[C@@]2(C)O[C@H]3OC=C(C)[C@@H]4CC1
16 Arteether 16 Arteether	CCO[C@H]1O[C@@H]2O[C@@](C)(CC3)OO[C@@]22[C@@H]3[C@H](C)CC[C@H]2[C@H]1C
17 Artelinic Acid 17 Artelinic Acid	C[C@H](CC[C@H]1[C@H]2C)[C@H](CC3)[C@]11OO[C@@]3(C)O[C@H]1O[C@@H]2OCc(cc1)ccc1C(O)=O
18 Artemether tetrafuran acetate 18 Artemether tetrafuran acetate	C[C@H](CC[C@@H]1[C@H](C)[C@@H](OC)O[C@@H]2OC(C)=O)[C@H]3[C@@]12OCC3
19 Artemether 19 Artemether	C[C@@H](CC[C@@H]1[C@H]2C)[C@@H](CC3)[C@@]11OO[C@]3(C)O[C@H]1O[C@@H]2OC
2 9(l)-Hydroxy-10(R)-[m-chlorobenzoyl]dihydroartemisinin 2 9(l)-Hydroxy-10(R)-[m-chlorobenzoyl]dihydroartemisinin	C[C@H](CC[C@@H]1[C@]2(C)O)[C@@H](CC3)[C@@]11OO[C@]3(C)O[C@@H]1O[C@H]2OC(c1cc(C)ccc1)=O
20 Artemether-d3 20 Artemether-d3	C[C@H](CC[C@H]1[C@H]2C)[C@H](CC3)[C@]11OO[C@@]3(C)O[C@H]1O[C@@H]2OC
21 Artemisic acid 21 Artemisic acid	C[C@H](CC[C@H]1C(C(O)=O)=C)[C@H]2[C@@H]1C=C(C)CC2
22 Artemisinin B 22 Artemisinin B	C[C@H](CC[C@H]1C(C(O)=O)=C)[C@H](CC=C(C)[C@H]2O)[C@@]12O
23 Artemisinin dimer hemisuccinate 23 Artemisinin dimer hemisuccinate	C[C@H](CC[C@H]1[C@H]2C)[C@H](CC3)[C@]11OO[C@@]3(C)O[C@H]1O[C@@H]2OCC(CO[C@H]1O[C@@H]2O[C@@](C)(CC3)OO[C@@]22[C@@H]3[C@H](C)CC[C@H]2[C@H]1C)OC(CCC(O)=O)=O
24 Artemisinin dimer sulfone dimethyl carbamate 24 Artemisinin dimer sulfone dimethyl carbamate	C[C@H]1[C@H](CC2)[C@]34OO[C@@]2(C)O[C@H]3O[C@H](CC(C[C@H]2O[C@@H]3O[C@@](C)(CC5)OO[C@@]33[C@@H]5[C@H](C)CC[C@H]3[C@H]2C)CS(c2ccc(COC(N(C)C)=O)cc2)(=O)=O)[C@H](C)[C@@H]4CC1
25 Artemisinin dimer 25 Artemisinin dimer	C[C@H]1[C@H](CC2)[C@]34OO[C@@]2(C)O[C@H]3O[C@@H](C[C@H](C[C@H]2O[C@@H]3O[C@@](C)(CC5)OO[C@@]33[C@@H]5[C@@H](C)CC[C@H]3[C@H]2C)CO)[C@@H](C)[C@@H]4CC1
26 Artemisinin G 26 Artemisinin G	C[C@H](CC[C@H]1[C@@H](C)C(O[C@@H]2OC(C)=O)=O)[C@H]3[C@]12OCC3
27 Artemisinin, 9-demethyl-9-propyl- 27 Artemisinin, 9-demethyl-9-propyl-	CCC[C@H]([C@H](CC[C@@H](C)[C@@H]1CC2)[C@@]11OO[C@@]2(C)O[C@H]1O1)C1=O
28 Artemisinin 28 Artemisinin	C[C@H](CC[C@H]1[C@H]2C)[C@H](CC3)[C@]11OO[C@@]3(C)O[C@H]1OC2=O
29 Artemisitene (Methyl Artemisinin) 29 Artemisitene (Methyl Artemisinin)	C[C@@H](CC[C@H]1C2=C)[C@@H](CC3)[C@@]11OO[C@]3(C)O[C@H]1OC2=O
3 9beta-Hydroxyartemisinin 3 9beta-Hydroxyartemisinin	C[C@H]([C@H](C[C@H]1[C@H]2C)O)[C@H](CC3)[C@]11OO[C@@]3(C)O[C@H]1OC2=O
30 Artesunate 30 Artesunate	C[C@H](CC[C@H]1[C@H]2C)[C@H](CC3)[C@]11OO[C@@]3(C)O[C@H]1O[C@H]2OC(CCC(O)=O)=O
31 Artesunate-d3 31 Artesunate-d3	C[C@H](CC[C@H]1[C@H]2C)[C@H](CC3)[C@]11OO[C@@]3(C)O[C@H]1O[C@H]2OC(CCC(O)=O)=O
32 Artesunate-d4 32 Artesunate-d4	C[C@H](CC[C@H]1[C@H]2C)[C@H](CC3)[C@]11OO[C@@]3(C)O[C@H]1O[C@H]2OC(CCC(O)=O)=O
33 beta-n-Propylether of 11-epi-dihydroartemisinin 33 beta-n-Propylether of 11-epi-dihydroartemisinin	CCCO[C@@H]1O[C@H]2O[C@](C)(CC3)OO[C@]22[C@H]3[C@@H](C)CC[C@@H]2[C@H]1C
34 Deoxyarteether 34 Deoxyarteether	CCO[C@H]1O[C@@H]2O[C@@](C)(CC[C@@H]3[C@H](C)CC4)O[C@]23[C@@H]4[C@H]1C
35 Deoxyartemisinin 35 Deoxyartemisinin	C[C@H](CC[C@H]1[C@H]2C)[C@H](CC3)[C@]11O[C@@]3(C)O[C@H]1OC2=O
36 Desoxyartemisinin-d3 36 Desoxyartemisinin-d3	C[C@H](CC[C@H]1[C@H]2C)[C@H](CC3)[C@]11O[C@@]3(C)O[C@H]1OC2=O
37 Dihydro Artemisinin Dimer 37 Dihydro Artemisinin Dimer	C[C@H](CC[C@H]1[C@H]2C)[C@H](CC3)[C@]11OO[C@@]3(C)O[C@H]1O[C@@H]2O[C@H]1O[C@@H]2O[C@@](C)(CC3)OO[C@@]22[C@@H]3[C@H](C)CC[C@H]2[C@H]1C
38 Dihydro Artemisinin-d3 38 Dihydro Artemisinin-d3	C[C@H](CC[C@H]1[C@H]2C)[C@H](CC3)[C@]11OO[C@@]3(C)O[C@H]1O[C@@H]2O
39 Dihydroartemisinin alpha-hemisuccinate sodium 39 Dihydroartemisinin alpha-hemisuccinate sodium	C[C@H](CC[C@H]1[C@H]2C)[C@H](CC3)[C@]11OO[C@@]3(C)O[C@H]1O[C@@H]2OC(CCC(O)=O)=O
4 9-epi-Artemisinin 4 9-epi-Artemisinin	C[C@H](CC[C@H]1[C@@H]2C)[C@H](CC3)[C@]11OO[C@@]3(C)O[C@H]1OC2=O
40 Dihydroartemisinin Furano Acetate-d3 40 Dihydroartemisinin Furano Acetate-d3	C[C@H](CC[C@H]1[C@H](C)[C@@H](O)O[C@@H]2OC(C)=O)[C@H]3[C@]12OCC3
41 Dihydroartemisinin Glucuronide 41 Dihydroartemisinin Glucuronide	C[C@H](CC[C@H]1[C@H]2C)[C@H](CC3)[C@]11OO[C@@]3(C)O[C@H]1O[C@H]2O[C@@H]([C@@H]([C@H]([C@@H]1O)O)O)O[C@@H]1C(O)=O
42 Dihydroartemisinin, 2-nitro-5-[carboxymethoxy]benzyl ether 42 Dihydroartemisinin, 2-nitro-5-[carboxymethoxy]benzyl ether	C[C@@H](CC[C@@H]1[C@@H]2C)[C@@H](CC3)[C@@]11OO[C@]3(C)O[C@@H]1O[C@@H]2OCc(cc(cc1)OCC(O)=O)c1[N+]([O-])=O
43 Dihydroartemisinin, 3-desoxy- 43 Dihydroartemisinin, 3-desoxy-	C[C@@H](CC[C@@H]1[C@H]2C)[C@H](CC3)[C@@]11O[C@]3(C)O[C@@H]1O[C@H]2O
44 Dihydroartemisinin, 5-deshydroxy-6-deshydro- 44 Dihydroartemisinin, 5-deshydroxy-6-deshydro-	C[C@@H]1[C@H](CC2)[C@]34OO[C@@]2(C)O[C@H]3OC=C(C)[C@@H]4CC1
45 Dihydroartemisinin, 6-dehydro-5-dehydroxy-3-deoxy- 45 Dihydroartemisinin, 6-dehydro-5-dehydroxy-3-deoxy-	C[C@H]1[C@H](CC2)[C@@]34O[C@]2(C)O[C@@H]4OC=C(C)[C@H]3CC1
46 Dihydroartemisinin, 9-deoxy-9-[2-(isopropylaminocarbonyl)ethyl]- 46 Dihydroartemisinin, 9-deoxy-9-[2-(isopropylaminocarbonyl)ethyl]-	CC(C)NC(CC[C@H]1O[C@H]2O[C@](C)(CC3)OO[C@]22[C@H]3[C@@H](C)CC[C@@H]2[C@H]1C)=O
47 Dihydroartemisinin, 10-O-(t-butyloxy)- 47 Dihydroartemisinin, 10-O-(t-butyloxy)-	C[C@@H](CC[C@H]1[C@H]2C)[C@H](CC3)[C@]11OO[C@@]3(C)O[C@H]1O[C@H]2OOC(C)(C)C
48 Dihydroartemisinine-13C,d4 48 Dihydroartemisinine-13C,d4	C[C@H](CC[C@H]1[C@H]2C)[C@H](CC3)[C@]11OO[C@@]3(C)O[C@H]1O[C@@H]2O
49 Dihydroxyartemisinin 49 Dihydroxyartemisinin	C[C@@H](CC[C@H]1[C@]2(C)O)[C@H](CC3)[C@]11OO[C@@]3(C)O[C@H]1OC2=O
5 10 beta-(p-bromophenoxy) dihydroartemisinin 5 10 beta-(p-bromophenoxy) dihydroartemisinin	C[C@H](CC[C@H]1[C@H]2C)[C@H](CC3)[C@]11OO[C@]3(C)O[C@H]1O[C@@H]2Oc(cc1)ccc1Br
50 Sodiumartelinate 50 Sodiumartelinate	C[C@H](CC[C@H]1[C@@H]2C)[C@H](CC3)[C@]11OO[C@@]3(C)O[C@H]1O[C@H]2OCc(cc1)ccc1C(O)=O.N
6 10 beta-(p-fluorophenoxy) dihydroartemisinin 6 10 beta-(p-fluorophenoxy) dihydroartemisinin	C[C@H](CC[C@H]1[C@H]2C)[C@H](CC3)[C@]11OO[C@]3(C)O[C@H]1O[C@@H]2Oc(cc1)ccc1F
7 10-Deoxy-10-n-propyl-dihydroartemisinin 7 10-Deoxy-10-n-propyl-dihydroartemisinin	CCC[C@H]1O[C@H]2O[C@](C)(CC3)OO[C@]22[C@H]3[C@@H](C)CC[C@@H]2[C@H]1C
8 10-dihydroartemisinyl 2?,2?-dichloroacetate (8) 8 10-dihydroartemisinyl 2?,2?-dichloroacetate (8)	CC(C)C(O[C@H]1O[C@@H]2O[C@@](C)(CC3)OO[C@@]22[C@@H]3[C@H](C)CC[C@H]2[C@H]1C)=O
8a 10-dihydroartemisinyl 2?,2?-dimethylpropianate (12) 8a 10-dihydroartemisinyl 2?,2?-dimethylpropianate (12)	C[C@H](CC[C@H]1[C@H]2C)[C@H](CC3)[C@]11OO[C@@]3(C)O[C@H]1O[C@@H]2OC(C(C)(C)C)=O
8b 10-dihydroartemisinyl N?,N?-dimethylacetamide (14) 8b 10-dihydroartemisinyl N?,N?-dimethylacetamide (14)	C[C@H](CC[C@H]1[C@H]2C)[C@H](CC3)[C@]11OO[C@@]3(C)O[C@H]1O[C@@H]2OC(N(C)C)=O
8c 10-(2?-butyloxy) dihydroartemisinin (15) 8c 10-(2?-butyloxy) dihydroartemisinin (15)	CC(C)CO[C@@H]1O[C@@H]2O[C@@](C)(CC3)OO[C@@]22[C@@H]3[C@H](C)CC[C@H]2[C@H]1C
8d 10-dihydroartemisinyl thioethylamine (16) 8d 10-dihydroartemisinyl thioethylamine (16)	C[C@H](CC[C@H]1[C@H]2C)[C@H](CC3)[C@]11OO[C@@]3(C)O[C@H]1O[C@H]2NCCS
8e 13 8e 13	C[C@H](CC[C@H]1[C@H]2C)[C@H](CC3)[C@]11OO[C@@]3(C)O[C@H]1O[C@@H]2OC(c1ccccc1)=O
9 10-dihydroartemisinyl 2'-propylpentonoate (11) 9 10-dihydroartemisinyl 2'-propylpentonoate (11)	CCCC(CCC)C(O[C@H]1O[C@@H]2O[C@@](C)(CC3)OO[C@@]22[C@@H]3[C@H](C)CC[C@H]2[C@H]1C)=O
1 (+)-A-Artemether-d3 1 (+)-A-Artemether-d3	C[C@H](CC[C@H]1[C@H]2C)[C@H](CC3)[C@]11OO[C@@]3(C)O[C@H]1O[C@H]2OC
10 15-Hydroxy-10-deoxoartemisinin 10 15-Hydroxy-10-deoxoartemisinin	C[C@H]1[C@H](CC2)[C@]34OO[C@@]2(C)O[C@H]3OC[C@H](CO)[C@@H]4CC1
100 a fluorescent artemisinin derivative 100 a fluorescent artemisinin derivative	C[C@H]1[C@H](CC2)[C@]34OO[C@@]2(C)O[C@H]3O[C@H](CCCN(CC2)CCN2C(CNS(c(c2ccc3)cccc2c3N(C)C)(=O)=O)=O)[C@H](C)[C@@H]4CC1
102 Antiviral artemisinin derivative 209 102 Antiviral artemisinin derivative 209	CCCC[C@H]1O[C@@H]2O[C@@](C)(CC3)OO[C@@]22[C@@H]3[C@H](C)CC[C@H]2[C@H]1C
103 212 103 212	C[C@H](CC[C@H]1[C@H]2C)[C@H](CC3)[C@]11OO[C@@]3(C)O[C@H]1O[C@@H]2Nc1cccc(O[C@H]2O[C@@H]3O[C@@](C)(CC4)OO[C@@]33[C@@H]4[C@H](C)CC[C@H]3[C@H]2C)c1
104 213 104 213	C[C@H](CC[C@H]1[C@H]2C)[C@H](CC3)[C@]11OO[C@@]3(C)O[C@H]1O[C@@H]2OCC[C@@H](CO[C@H]1O[C@@H]2O[C@@](C)(CC3)OO[C@@]22[C@@H]3[C@H](C)CC[C@H]2[C@H]1C)O
105 9-fluoroartemisinin 105 9-fluoroartemisinin	C[C@H](CC[C@H]1[C@@]2(C)F)[C@H](CC3)[C@@]11OO[C@@]3(C)O[C@H]1OC2=O
106 9-fluoro-DHA 106 9-fluoro-DHA	C[C@H](CC[C@H]1[C@@]2(C)F)[C@H](CC3)[C@@]11OO[C@@]3(C)O[C@H]1O[C@H]2O
107 9-fluoroartemether 107 9-fluoroartemether	C[C@H](CC[C@H]1[C@@]2(C)F)[C@H](CC3)[C@@]11OO[C@@]3(C)O[C@H]1O[C@@H]2OC
108 9-fluoroartesunic acid 108 9-fluoroartesunic acid	C[C@H](CC[C@H]1[C@@]2(C)F)[C@H](CC3)[C@@]11OO[C@@]3(C)O[C@H]1O[C@@H]2OC(CCC(O)=O)=O
109 9-methanesulfonylartemisinin 109 9-methanesulfonylartemisinin	C[C@H](CC[C@H]1[C@@]2(C)S(C)(=O)=O)[C@H](CC3)[C@@]11OO[C@@]3(C)O[C@H]1OC2=O
11 9-Epi-10-deoxoartemisinin 11 9-Epi-10-deoxoartemisinin	C[C@H]1[C@H](CC2)[C@]34OO[C@@]2(C)O[C@H]3OC[C@@H](C)[C@@H]4CC1
110 9-methanesulfonyl-DHA 9a 110 9-methanesulfonyl-DHA 9a	C[C@H](CC[C@H]1[C@@]2(C)S(C)(=O)=O)[C@H](CC3)[C@@]11OO[C@@]3(C)O[C@H]1O[C@@H]2O
111 9-methanesulfonyl-DHA 9b 111 9-methanesulfonyl-DHA 9b	C[C@H](CC[C@H]1[C@@]2(C)S(C)(=O)=O)[C@H](CC3)[C@@]11OO[C@@]3(C)O[C@H]1O[C@H]2O
112 C-10-stearoyl ester 112 C-10-stearoyl ester	CCCCCCCCCCCCCCCCCC(O[C@@H]1O[C@@H]2O[C@@](C)(CC3)OO[C@]22[C@@H]3[C@H](C)CC[C@H]2[C@@]1(C)S(C)(=O)=O)=O
113 10-p-decylbenzoyl ester 113 10-p-decylbenzoyl ester	CCCCCCCCCCc(cc1)ccc1C(O[C@@H]1O[C@@H]2O[C@@](C)(CC3)OO[C@]22[C@@H]3[C@H](C)CC[C@H]2[C@@]1(C)S(C)(=O)=O)=O
114 9-benzenesulfonyl-DHA 114 9-benzenesulfonyl-DHA	C[C@H](CC[C@H]1[C@@]2(C)S(c3ccccc3)(=O)=O)[C@H](CC3)[C@@]11OO[C@@]3(C)O[C@H]1O[C@H]2O
115 10-p-pentylbenzoyl ester 115 10-p-pentylbenzoyl ester	CCCCCc(cc1)ccc1C(O[C@@H]1O[C@@H]2O[C@@](C)(CC3)OO[C@]22[C@@H]3[C@H](C)CC[C@H]2[C@@]1(C)S(c1ccccc1)(=O)=O)=O
116 3-arteSanilide 116 3-arteSanilide	C[C@H]1[C@H](CC2)[C@]34OO[C@@]2(C)O[C@H]3O[C@H](CCC(Nc2cccc(SC)c2)=O)[C@H](C)[C@@H]4CC1
117 Artemisitone-9 117 Artemisitone-9	C[C@H]([C@H](CC([C@@H](C)[C@@H]1CC2)=O)[C@]11OO[C@]2(C)O[C@H]1O1)C1=O
118 115 118 115	C[C@H]([C@H](CC[C@@H](C)[C@@H]1CC2)[C@@]11OO[C@@]2(C)O[C@@H]1OC)C(OC)=O
119 116 119 116	CCO[C@H]1O[C@@](C)(CC2)OO[C@]11[C@@H]2[C@H](C)CC[C@H]1[C@@H](C)C(OCC)=O
12 10-deoxodihydroartemisinin 12 10-deoxodihydroartemisinin	C[C@H]1[C@H](CC2)[C@]34OO[C@@]2(C)O[C@H]3OCC[C@@H]4CC1
120 117 120 117	C[C@H](CC[C@H]1CCO)[C@H](C[C@@H]2C)[C@]11OO[C@@]2(C)O[C@@H]1OC
121 1 121 1	C[C@H](CC[C@H]1[C@H]2C)[C@H](CC3)[C@]11OO[C@@]3(C)O[C@H]1O[C@@H]2OCC#N
122 2 122 2	C[C@H](CC[C@H]1[C@H]2C)[C@H](CC3)[C@]11OO[C@@]3(C)O[C@H]1O[C@@H]2O[C@H](c1ccccc1)C#N
123 3 123 3	Bc1c([C@H](C#N)O[C@H]2O[C@@H]3O[C@@](C)(CC4)OO[C@@]33[C@@H]4[C@H](C)CC[C@H]3[C@H]2C)cccc1
124 4 124 4	Bc1cccc([C@H](C#N)O[C@H]2O[C@@H]3O[C@@](C)(CC4)OO[C@@]33[C@@H]4[C@H](C)CC[C@H]3[C@H]2C)c1
125 5 125 5	Bc1ccc([C@H](C#N)O[C@H]2O[C@@H]3O[C@@](C)(CC4)OO[C@@]33[C@@H]4[C@H](C)CC[C@H]3[C@H]2C)cc1
126 6 126 6	C[C@H](CC[C@H]1[C@H]2C)[C@H](CC3)[C@]11OO[C@@]3(C)O[C@H]1O[C@@H]2O[C@H](c(cc1)cc(OC)c1OC)C#N
127 7 127 7	C[C@H](CC[C@H]1[C@H]2C)[C@H](CC3)[C@]11OO[C@@]3(C)O[C@H]1O[C@@H]2O[C@H](c1cccc(Oc2ccc(C(F)(F)F)cc2)c1)C#N
128 8 128 8	C[C@H](CC[C@H]1[C@H]2C)[C@H](CC3)[C@]11OO[C@@]3(C)O[C@H]1O[C@@H]2O[C@@H](c1ccccc1)C#N
129 9 129 9	C[C@H](CC[C@H]1[C@H]2C)[C@H](CC3)[C@]11OO[C@@]3(C)O[C@H]1O[C@@H]2O[C@@H](c(cccc1)c1F)C#N
13 Dihydroartemisinin 13 Dihydroartemisinin	C[C@H](CC[C@H]1[C@H]2C)[C@H](CC3)[C@]11OO[C@@]3(C)O[C@H]1O[C@H]2O
130 10 130 10	C[C@H](CC[C@H]1[C@H]2C)[C@H](CC3)[C@]11OO[C@@]3(C)O[C@H]1O[C@@H]2O[C@@H](c(cc1)ccc1F)C#N
131 11 131 11	C[C@H](CC[C@H]1[C@H]2C)[C@H](CC3)[C@]11OO[C@@]3(C)O[C@H]1O[C@@H]2O[C@@H](c1c(C)cccc1)C#N
132 12 132 12	Bc1c([C@@H](C#N)O[C@H]2O[C@@H]3O[C@@](C)(CC4)OO[C@@]33[C@@H]4[C@H](C)CC[C@H]3[C@H]2C)cccc1
133 13 133 13	Bc1cccc([C@@H](C#N)O[C@H]2O[C@@H]3O[C@@](C)(CC4)OO[C@@]33[C@@H]4[C@H](C)CC[C@H]3[C@H]2C)c1
134 14 134 14	Bc1ccc([C@@H](C#N)O[C@H]2O[C@@H]3O[C@@](C)(CC4)OO[C@@]33[C@@H]4[C@H](C)CC[C@H]3[C@H]2C)cc1
135 15 135 15	C[C@H](CC[C@H]1[C@H]2C)[C@H](CC3)[C@]11OO[C@@]3(C)O[C@H]1O[C@@H]2O[C@@H](c1cccc(Oc2ccc(C(F)(F)F)cc2)c1)C#N
136 16 136 16	C[C@H](CC[C@H]1[C@H]2C)[C@H](CC3)[C@]11OO[C@@]3(C)O[C@H]1O[C@H]2OC(CCC(O[C@@H](c1ccccc1)C#N)=O)=O
137 17 137 17	C[C@H](CC[C@H]1[C@H]2C)[C@H](CC3)[C@]11OO[C@@]3(C)O[C@H]1O[C@H]2OC(CCC(O[C@@H](c1c(C)cccc1)C#N)=O)=O
138 18 138 18	Bc1c([C@@H](C#N)OC(CCC(O[C@@H]2O[C@@H]3O[C@@](C)(CC4)OO[C@@]33[C@@H]4[C@H](C)CC[C@H]3[C@H]2C)=O)=O)cccc1
139 19 139 19	C[C@H](CC[C@H]1[C@H]2C)[C@H](CC3)[C@]11OO[C@@]3(C)O[C@H]1O[C@H]2OC(CCC(O[C@@H](c(cc1)ccc1C#N)C#N)=O)=O
14 [13C,2H3]-Alpha-Dihydroartemisinin Methyl Ether 14 [13C,2H3]-Alpha-Dihydroartemisinin Methyl Ether	C[C@H](CC[C@H]1[C@H]2C)[C@H](CC3)[C@@]11OO[C@]3(C)O[C@@H]1O[C@H]2OC
140 20 140 20	C[C@H](CC[C@H]1[C@H]2C)[C@H](CC3)[C@]11OO[C@@]3(C)O[C@H]1O[C@H]2OC(CCC(O[C@@H](c(cc1)ccc1OC)C#N)=O)=O
141 21 141 21	C[C@H](CC[C@H]1[C@H]2C)[C@H](CC3)[C@]11OO[C@@]3(C)O[C@H]1O[C@H]2OC(CCC(O[C@H](c(ccc(OC)c1)c1OC)C#N)=O)=O
142 22 142 22	C[C@H](CC[C@H]1[C@H]2C)[C@H](CC3)[C@]11OO[C@@]3(C)O[C@H]1O[C@H]2OC(CCC(O[C@@H](c(cc1)cc(OC)c1OC)C#N)=O)=O
143 23 143 23	C[C@H](CC[C@H]1[C@H]2C)[C@H](CC3)[C@]11OO[C@@]3(C)O[C@H]1O[C@H]2OC(CCC(O[C@@H](c(cc1)cc(OC)c1C(c1ccccc1)=O)C#N)=O)=O
144 24 144 24	C[C@H](CC[C@H]1[C@H]2C)[C@H](CC3)[C@]11OO[C@@]3(C)O[C@H]1O[C@H]2OC(CCCCCC(O[C@H](c1ccccc1)C#N)=O)=O
145 25 145 25	C[C@H](CC[C@H]1[C@H]2C)[C@H](CC3)[C@]11OO[C@@]3(C)O[C@H]1O[C@H]2OC(CCC(N[C@@H](c1ccccc1)C#N)=O)=O
146 26 146 26	C[C@H](CC[C@H]1[C@H]2C)[C@H](CC3)[C@]11OO[C@@]3(C)O[C@H]1O[C@H]2OC(CCC(N[C@H](c(cccc1)c1F)C#N)=O)=O
147 27 147 27	C[C@H](CC[C@H]1[C@H]2C)[C@H](CC3)[C@]11OO[C@@]3(C)O[C@H]1O[C@H]2OC(CCC(N[C@@H](c1cccc(F)c1)C#N)=O)=O
148 28 148 28	C[C@H](CC[C@H]1[C@H]2C)[C@H](CC3)[C@]11OO[C@@]3(C)O[C@H]1O[C@H]2OC(CCC(N[C@H](c(cc1)ccc1F)C#N)=O)=O
149 29 149 29	C[C@H](CC[C@H]1[C@H]2C)[C@H](CC3)[C@]11OO[C@@]3(C)O[C@H]1O[C@H]2OC(CCC(N[C@@H](c1cc(C)ccc1)C#N)=O)=O
15 11-Azaartemisinin 15 11-Azaartemisinin	C[C@H](CC[C@H]1[C@H]2C)[C@H](CC3)[C@@]11OO[C@]3(C)O[C@@H]1NC2=O
150 30 150 30	C[C@H](CC[C@H]1[C@H]2C)[C@H](CC3)[C@]11OO[C@@]3(C)O[C@H]1O[C@H]2OC(CCC(N[C@H](c1ccc(C)cc1)C#N)=O)=O
151 31 151 31	Bc1c([C@H](C#N)NC(CCC(O[C@@H]2O[C@@H]3O[C@@](C)(CC4)OO[C@@]33[C@@H]4[C@H](C)CC[C@H]3[C@H]2C)=O)=O)cccc1
152 32 152 32	Bc1cccc([C@@H](C#N)NC(CCC(O[C@@H]2O[C@@H]3O[C@@](C)(CC4)OO[C@@]33[C@@H]4[C@H](C)CC[C@H]3[C@H]2C)=O)=O)c1
153 33 153 33	Bc1ccc([C@H](C#N)NC(CCC(O[C@@H]2O[C@@H]3O[C@@](C)(CC4)OO[C@@]33[C@@H]4[C@H](C)CC[C@H]3[C@H]2C)=O)=O)cc1
154 34 154 34	C[C@H](CC[C@H]1[C@H]2C)[C@H](CC3)[C@]11OO[C@@]3(C)O[C@H]1O[C@H]2OC(CCC(N[C@H](c(cc1)ccc1N(C)C)C#N)=O)=O
155 35 155 35	C[C@H](CC[C@H]1[C@H]2C)[C@H](CC3)[C@]11OO[C@@]3(C)O[C@H]1O[C@H]2OC(CCC(N[C@@H](c1cc2ccccc2cc1)C#N)=O)=O
156 36 156 36	C[C@H](CC[C@H]1[C@H]2C)[C@H](CC3)[C@]11OO[C@@]3(C)O[C@H]1O[C@H]2OC(CCC(N(C)[C@H](c1ccccc1)C#N)=O)=O
157 37 157 37	C[C@H](CC[C@H]1[C@H]2C)[C@H](CC3)[C@]11OO[C@@]3(C)O[C@H]1O[C@H]2OC(CCC(N(C)[C@@H](c(cccc1)c1F)C#N)=O)=O
158 38 158 38	C[C@H](CC[C@H]1[C@H]2C)[C@H](CC3)[C@]11OO[C@@]3(C)O[C@H]1O[C@H]2OC(CCC(N(C)[C@H](c1cccc(F)c1)C#N)=O)=O
159 39 159 39	C[C@H](CC[C@H]1[C@H]2C)[C@H](CC3)[C@]11OO[C@@]3(C)O[C@H]1O[C@H]2OC(CCC(N(C)[C@@H](c1c(C)cccc1)C#N)=O)=O
16 N-Hydroxy-11-azaartemisinin 16 N-Hydroxy-11-azaartemisinin	C[C@@H](CC[C@H]1[C@H](C)C2=O)[C@H](CC3)[C@]11OO[C@@]3(C)O[C@H]1N2O
160 40 160 40	C[C@H](CC[C@H]1[C@H]2C)[C@H](CC3)[C@]11OO[C@@]3(C)O[C@H]1O[C@H]2OC(CCC(N(C)[C@H](c1ccc(C)cc1)C#N)=O)=O
161 41 161 41	Bc1c([C@@H](C#N)N(C)C(CCC(O[C@@H]2O[C@@H]3O[C@@](C)(CC4)OO[C@@]33[C@@H]4[C@H](C)CC[C@H]3[C@H]2C)=O)=O)cccc1
162 42 162 42	Bc1ccc([C@H](C#N)N(C)C(CCC(O[C@@H]2O[C@@H]3O[C@@](C)(CC4)OO[C@@]33[C@@H]4[C@H](C)CC[C@H]3[C@H]2C)=O)=O)cc1
163 43 163 43	C[C@H](CC[C@H]1[C@H]2C)[C@H](CC3)[C@]11OO[C@@]3(C)O[C@H]1O[C@H]2OC(CCC(N(C)[C@H](c1c(C)cc(C)cc1)C#N)=O)=O
164 44 164 44	C[C@H](CC[C@H]1[C@H]2C)[C@H](CC3)[C@]11OO[C@@]3(C)O[C@H]1O[C@H]2OC(CCC(N(C)[C@H](c1cccc(Oc2cccc(C(F)(F)F)c2)c1)C#N)=O)=O
165 45 165 45	C[C@H](CC[C@H]1[C@H]2C)[C@H](CC3)[C@]11OO[C@@]3(C)O[C@H]1O[C@H]2OC(c1c(CC(N(C)[C@@H](c2ccccc2)C#N)=O)cccc1)=O
166 46 166 46	C[C@H](CC[C@H]1[C@H]2C)[C@H](CC3)[C@]11OO[C@@]3(C)O[C@H]1O[C@H]2OC(/C=C/C(N(C)[C@H](c1ccccc1)C#N)=O)=O
167 12 167 12	C[C@H](CC[C@H]1[C@H]2C)[C@H](CC3)[C@]11OO[C@@]3(C)O[C@H]1O[C@@H]2OO[C@H]1O[C@@H]2O[C@@](C)(CC3)OO[C@@]22[C@@H]3[C@H](C)CC[C@H]2[C@H]1C
168 24 168 24	C[C@H]1[C@H](CC2)[C@]34OO[C@@]2(C)O[C@H]3O[C@H](CC([C@H]2O[C@@H]3O[C@@](C)(CC5)OO[C@@]33[C@@H]5[C@H](C)CC[C@H]3[C@H]2C)=O)[C@H](C)[C@@H]4CC1
169 21 169 21	C[C@H](CC[C@H]1[C@H]2C)[C@H](CC3)[C@]11OO[C@@]3(C)O[C@H]1O[C@@H]2C#C
17 N-Amino-11-azaartemisinin 17 N-Amino-11-azaartemisinin	C[C@@H](CC[C@@H]1[C@@H](C)C2=O)[C@@H](CC3)[C@@]11OO[C@]3(C)O[C@@H]1N2N
170 20 170 20	C[C@H](CC[C@H]1[C@H]2C)[C@H](CC3)[C@]11OO[C@@]3(C)O[C@H]1O[C@H]2OC(c(ccc(OC)c1)c1OC)=O
171 artemisinin dimeric analogue 171 artemisinin dimeric analogue	C[C@H]1[C@H](CC2)[C@]34OO[C@@]2(C)O[C@H]3O[C@H](C[C@H](C(NC(C)(C)C)=O)O[C@H]2O[C@@H]3O[C@@](C)(CC5)OO[C@@]33[C@@H]5[C@H](C)CC[C@H]3[C@H]2C)[C@H](C)[C@@H]4CC1
172 7a 172 7a	C[C@H]1[C@H](CC2)[C@]34OO[C@@]2(C)O[C@H]3O[C@H](C[C@@H]([C@H]2O[C@@H]3O[C@@](C)(CC5)OO[C@@]33[C@@H]5[C@H](C)CC[C@H]3[C@H]2C)OC(Nc2ccccc2)=O)[C@H](C)[C@@H]4CC1
173 7b 173 7b	C[C@H]1[C@H](CC2)[C@]34OO[C@@]2(C)O[C@H]3O[C@H](C[C@@H]([C@H]2O[C@@H]3O[C@@](C)(CC5)OO[C@@]33[C@@H]5[C@H](C)CC[C@H]3[C@H]2C)OC(Nc2cccc(F)c2)=O)[C@H](C)[C@@H]4CC1
174 7c 174 7c	C[C@H]1[C@H](CC2)[C@]34OO[C@@]2(C)O[C@H]3O[C@H](C[C@@H]([C@H]2O[C@@H]3O[C@@](C)(CC5)OO[C@@]33[C@@H]5[C@H](C)CC[C@H]3[C@H]2C)OC(Nc(cc2)ccc2F)=O)[C@H](C)[C@@H]4CC1
175 7d 175 7d	C[C@H]1[C@H](CC2)[C@]34OO[C@@]2(C)O[C@H]3O[C@H](C[C@@H]([C@H]2O[C@@H]3O[C@@](C)(CC5)OO[C@@]33[C@@H]5[C@H](C)CC[C@H]3[C@H]2C)OC(Nc(cc2)cc(C)c2F)=O)[C@H](C)[C@@H]4CC1
176 7e 176 7e	C[C@H]1[C@H](CC2)[C@]34OO[C@@]2(C)O[C@H]3O[C@H](C[C@@H]([C@H]2O[C@@H]3O[C@@](C)(CC5)OO[C@@]33[C@@H]5[C@H](C)CC[C@H]3[C@H]2C)OC(Nc(cc2)cc(F)c2F)=O)[C@H](C)[C@@H]4CC1
177 7f 177 7f	C[C@H]1[C@H](CC2)[C@]34OO[C@@]2(C)O[C@H]3O[C@H](C[C@@H]([C@H]2O[C@@H]3O[C@@](C)(CC5)OO[C@@]33[C@@H]5[C@H](C)CC[C@H]3[C@H]2C)OC(Nc2cc(F)cc(F)c2)=O)[C@H](C)[C@@H]4CC1
178 7g 178 7g	C[C@H]1[C@H](CC2)[C@]34OO[C@@]2(C)O[C@H]3O[C@H](C[C@@H]([C@H]2O[C@@H]3O[C@@](C)(CC5)OO[C@@]33[C@@H]5[C@H](C)CC[C@H]3[C@H]2C)OC(Nc2cccc(C(F)(F)F)c2)=O)[C@H](C)[C@@H]4CC1
179 7h 179 7h	C[C@H]1[C@H](CC2)[C@]34OO[C@@]2(C)O[C@H]3O[C@H](C[C@@H]([C@H]2O[C@@H]3O[C@@](C)(CC5)OO[C@@]33[C@@H]5[C@H](C)CC[C@H]3[C@H]2C)OC(Nc2ccc(C(F)(F)F)cc2)=O)[C@H](C)[C@@H]4CC1
18 N-(2-Hydroxyethyl)-11-azaartemisinin 18 N-(2-Hydroxyethyl)-11-azaartemisinin	C[C@H](CC[C@H]1[C@H]2C)[C@H](CC3)[C@@]11OO[C@]3(C)O[C@H]1N(CCO)C2=O
180 7i 180 7i	C[C@H]1[C@H](CC2)[C@]34OO[C@@]2(C)O[C@H]3O[C@H](C[C@@H]([C@H]2O[C@@H]3O[C@@](C)(CC5)OO[C@@]33[C@@H]5[C@H](C)CC[C@H]3[C@H]2C)OC(Nc(cc2)cc(C)c2F)=O)[C@H](C)[C@@H]4CC1
181 7j 181 7j	C[C@H]1[C@H](CC2)[C@]34OO[C@@]2(C)O[C@H]3O[C@H](C[C@@H]([C@H]2O[C@@H]3O[C@@](C)(CC5)OO[C@@]33[C@@H]5[C@H](C)CC[C@H]3[C@H]2C)OC(Nc2cc(C)ccc2)=O)[C@H](C)[C@@H]4CC1
182 7k 182 7k	C[C@H]1[C@H](CC2)[C@]34OO[C@@]2(C)O[C@H]3O[C@H](C[C@@H]([C@H]2O[C@@H]3O[C@@](C)(CC5)OO[C@@]33[C@@H]5[C@H](C)CC[C@H]3[C@H]2C)OC(Nc2ccc(C)cc2)=O)[C@H](C)[C@@H]4CC1
183 7l 183 7l	Bc(cc1)ccc1NC(O[C@@H](C[C@H]1O[C@@H]2O[C@@](C)(CC3)OO[C@@]22[C@@H]3[C@H](C)CC[C@H]2[C@H]1C)[C@H]1O[C@@H]2O[C@@](C)(CC3)OO[C@@]22[C@@H]3[C@H](C)CC[C@H]2[C@H]1C)=O
184 7m 184 7m	C[C@H]1[C@H](CC2)[C@]34OO[C@@]2(C)O[C@H]3O[C@H](C[C@@H]([C@H]2O[C@@H]3O[C@@](C)(CC5)OO[C@@]33[C@@H]5[C@H](C)CC[C@H]3[C@H]2C)OC(Nc(cc2)ccc2C#N)=O)[C@H](C)[C@@H]4CC1
185 7n 185 7n	C[C@H]1[C@H](CC2)[C@]34OO[C@@]2(C)O[C@H]3O[C@H](C[C@@H]([C@H]2O[C@@H]3O[C@@](C)(CC5)OO[C@@]33[C@@H]5[C@H](C)CC[C@H]3[C@H]2C)OC(Nc(cc2)ccc2[N+]([O-])=O)=O)[C@H](C)[C@@H]4CC1
186 6a 186 6a	C[C@H]1[C@H](CC2)[C@]34OO[C@@]2(C)O[C@H]3O[C@H](C[C@H]([C@H]2O[C@@H]3O[C@@](C)(CC5)OO[C@@]33[C@@H]5[C@H](C)CC[C@H]3[C@H]2C)O)[C@H](C)[C@@H]4CC1
187 6b 187 6b	C[C@H]1[C@H](CC2)[C@]34OO[C@@]2(C)O[C@H]3O[C@H](C[C@@H]([C@H]2O[C@@H]3O[C@@](C)(CC5)OO[C@@]33[C@@H]5[C@H](C)CC[C@H]3[C@H]2C)O)[C@H](C)[C@@H]4CC1
188 4 188 4	C[C@H](CC[C@H]1[C@H]2C)[C@H](CC3)[C@]11OO[C@@]3(C)O[C@H]1O[C@@H]2OCC(CO[C@H]1O[C@@H]2O[C@@](C)(CC3)OO[C@@]22[C@@H]3[C@H](C)CC[C@H]2[C@H]1C)=O
189 5 189 5	C[C@H](CC[C@H]1[C@H]2C)[C@H](CC3)[C@]11OO[C@@]3(C)O[C@H]1O[C@@H]2OCC(CO[C@H]1O[C@@H]2O[C@@](C)(CC3)OO[C@@]22[C@@H]3[C@H](C)CC[C@H]2[C@H]1C)O
19 13-(1-nitroethyl)artemisinin 19 13-(1-nitroethyl)artemisinin	C[C@H]([C@H]([C@H](CC[C@@H](C)[C@@H]1CC2)[C@]11OO[C@@]2(C)O[C@H]1O1)C1=O)[N+](=[O-])=O
190 9 190 9	C[C@H](CC[C@H]1[C@H]2C)[C@H](CC3)[C@]11OO[C@@]3(C)O[C@H]1O[C@@H]2OC[C@H](C=C)O[C@H]1O[C@@H]2O[C@@](C)(CC3)OO[C@@]22[C@@H]3[C@H](C)CC[C@H]2[C@H]1C
191 11 191 11	C[C@H](CC[C@H]1[C@H]2C)[C@H](CC3)[C@]11OO[C@@]3(C)O[C@H]1O[C@@H]2OC[C@H]([C@H](CO[C@H]1O[C@@H]2O[C@@](C)(CC3)OO[C@@]22[C@@H]3[C@H](C)CC[C@H]2[C@H]1C)O)O
192 12 192 12	C[C@H](CC[C@H]1[C@H]2C)[C@H](CC3)[C@]11OO[C@@]3(C)O[C@H]1O[C@@H]2OC[C@@H]([C@H](CO)O)O[C@H]1O[C@@H]2O[C@@](C)(CC3)OO[C@@]22[C@@H]3[C@H](C)CC[C@H]2[C@H]1C
193 13 193 13	C[C@@H](CC[C@@H]1[C@@H]2C)[C@@H](CC3)[C@@]11OO[C@]3(C)O[C@@H]1O[C@H]2OC[C@@H]1O[C@@H]1O[C@H]1O[C@@H]2O[C@@](C)(CC3)OO[C@@]22[C@@H]3[C@H](C)CC[C@H]2[C@H]1C
194 14 194 14	C[C@H](CC[C@H]1[C@H]2C)[C@H](CC3)[C@]11OO[C@@]3(C)O[C@H]1O[C@@H]2OCC(CO[C@H]1O[C@@H]2O[C@@](C)(CC3)OO[C@@]22[C@@H]3[C@H](C)CC[C@H]2[C@H]1C)OS(C)(O)O
195 15 195 15	C[C@H](CC[C@H]1[C@H]2C)[C@H](CC3)[C@]11OO[C@@]3(C)O[C@H]1O[C@@H]2OCC(CO)=O
196 16 196 16	C[C@H](CC[C@H]1[C@H]2C)[C@H](CC3)[C@]11OO[C@@]3(C)O[C@H]1O[C@@H]2OCc1cc(O)cc(O)c1
197 17 197 17	C[C@H](CC[C@H]1[C@H]2C)[C@H](CC3)[C@]11OO[C@@]3(C)O[C@H]1O[C@@H]2OC/C=C/CO
198 18 198 18	C[C@H](CC[C@H]1[C@H]2C)[C@H](CC3)[C@]11OO[C@@]3(C)O[C@H]1O[C@@H]2OCC[C@@H](CO[C@H]1O[C@@H]2O[C@@](C)(CC3)OO[C@@]22[C@@H]3[C@H](C)CC[C@H]2[C@H]1C)O[C@@H]1O[C@@H]2O[C@@](C)(CC3)OO[C@@]22[C@@H]3[C@H](C)CC[C@H]2[C@H]1C
199 16 199 16	C[C@H]1[C@H](CC2)[C@]34OO[C@@]2(C)O[C@H]3O[C@H](CCCOC(NCCCC#C)=O)[C@H](C)[C@@H]4CC1
2 [13C4]-Artemisinin derivative 2 [13C4]-Artemisinin derivative	C[C@H](CC[C@H]1[C@H]2C)[C@H](CC3)[C@]11OO[C@@]3(C)O[C@H]1O[C@H]2N(CC1)CCS1(=O)=O
20 Artefanilide 20 Artefanilide	C[C@H]1[C@H](CC2)[C@]34OO[C@@]2(C)O[C@H]3O[C@H](CCC(Nc(cc2)ccc2F)=O)[C@H](C)[C@@H]4CC1
200 17 200 17	C[C@H]1[C@H](CC2)[C@]34OO[C@@]2(C)O[C@H]3O[C@@H](CC(NC#C)=O)[C@H](C)[C@@H]4CC1
201 19 201 19	C[C@H]1[C@H](CC2)[C@]34OO[C@@]2(C)O[C@H]3O[C@H](CCCN(CC2)CCN2C(CCCC#C)=O)[C@H](C)[C@@H]4CC1
202 N1 202 N1	C[C@H](CC[C@H]1[C@H]2C)[C@H](CC3)[C@]11OO[C@@]3(C)O[C@H]1O[C@H]2OC(c1ccc(C)cc1)=O
203 N35 203 N35	CC[C@H]1[C@H](Oc(cc2)ccc2C(C)=O)O[C@@H]2O[C@@](C)(CC3)OO[C@@]22[C@@H]3[C@H](C)CC[C@@H]12
204 N30 204 N30	C[C@H](CC[C@H]1[C@H]2CCCCC3=CC=CCC3=O)[C@H](CC3)[C@@]11OO[C@@]3(C)O[C@H]1O[C@H]2OC(c1ccc(C=O)cc1)=O
205 N44 205 N44	C[C@H](CC[C@H]1[C@H]2c3ccco3)[C@H](CC3)[C@]11OO[C@@]3(C)O[C@H]1OC2=O
206 N11 206 N11	C[C@H](CC[C@H]1[C@H]2CCCCC3=CC=C(C)CC3=O)[C@H](CC3)[C@]11OO[C@@]3(C)O[C@H]1OC2=O
207 N2 207 N2	C[C@H](CC[C@H]1[C@H]2C)[C@@H](CC3)[C@]11OO[C@@]3(C)O[C@H]1O[C@H]2OC(c1ccc(C)cc1)=O
208 N3 208 N3	C[C@H](CC[C@H]1[C@H]2C)[C@H](CC3)[C@]11OO[C@@]3(C)O[C@H]1O[C@@H]2Nc1ncccc1
209 N8 209 N8	C[C@H](CC[C@H]1[C@H]2C)[C@H](CC3)[C@]11OO[C@@]3(C)O[C@H]1O[C@H]2Oc1c(CC(O)=O)cccc1
21 Artemether Tetrahydrofuran Acetate 21 Artemether Tetrahydrofuran Acetate	C[C@H](CC[C@H]1[C@@H](C)[C@@H](OC)O[C@@H]2OC(C)=O)[C@H]3[C@]12OCC3
210 N32 210 N32	C[C@H](CC[C@H]1[C@H]2CCCCc3ccc(C)cc3)[C@H](CC3)[C@]11OO[C@@]3(C)O[C@H]1O[C@H]2OC(c1ccc(C=O)cc1)=O
211 N31 211 N31	C[C@H](CC[C@H]1[C@H]2C)[C@H](CC3)[C@]11OO[C@@]3(C)O[C@H]1O[C@H]2OC(c1ccc(C=O)cc1)=O
212 N34 212 N34	CC[C@H]1[C@H](OC(c2ccc(C=O)cc2)=O)O[C@@H]2O[C@@](C)(CC3)OO[C@@]22[C@@H]3[C@H](C)CC[C@@H]12
213 N33 213 N33	C[C@H](CC[C@H]1[C@H]2CCc(cc3)ccc3N)[C@H](CC3)[C@]11OO[C@@]3(C)O[C@H]1O[C@H]2OC(c1ccc(C=O)cc1)=O
214 N39 214 N39	C[C@H](CC[C@H]1[C@H]2C)[C@H](CC3)[C@]11OO[C@@]3(C)O[C@H]1O[C@H]2Oc1ccc(CC(F)(F)F)cc1
215 N45 215 N45	C[C@H](CC[C@H]1[C@H]2C[C@@H]3NCCCC3)[C@H](CC3)[C@]11OO[C@@]3(C)O[C@H]1OC2=O
216 N47 216 N47	C[C@H](CC[C@H]1[C@H]2COC3CCCC3)[C@H](CC3)[C@]11OO[C@@]3(C)O[C@H]1OC2=O
217 10a-N6 217 10a-N6	C[C@H](CC[C@H]1[C@H]2C)[C@H](CC3)[C@]11OO[C@@]3(C)O[C@H]1O[C@@H]2Oc1ccc(C)cc1
218 12N1 218 12N1	C[C@H](CC[C@H]1[C@H]2C)[C@H](CC3)[C@]11OO[C@@]3(C)O[C@H]1O[C@@H]2OC(c1ccc(/C=N/NC(Nc2c(C)cccc2)=S)cc1)=O
219 A54-N1 219 A54-N1	CC[C@@H]1[C@@H](c2ccco2)O[C@@H]2O[C@@](C)(CC3)OO[C@@]22[C@@H]3[C@H](C)CC[C@H]12
22 Artemisinin dimer primary alcohol 22 Artemisinin dimer primary alcohol	C[C@H]1[C@H](CC2)[C@]34OO[C@@]2(C)O[C@H]3O[C@H](CC(C[C@H]2O[C@@H]3O[C@@](C)(CC5)OO[C@@]33[C@@H]5[C@H](C)CC[C@H]3[C@H]2C)O)[C@H](C)[C@@H]4CC1
220 A53 220 A53	C[C@H](CC[C@H]1[C@@H]2C)[C@H](CC3)[C@]11OO[C@@]3(C)O[C@H]1O[C@H]2c1ccco1
221 7 221 7	C[C@H]1[C@H](CC2)[C@]34OO[C@@]2(C)O[C@H]3O[C@H](C[C@H](CO2)[C@@H]3O[C@@]2(CCCS(c2ccccc2)(=O)=O)OC[C@@H]3C[C@H]2O[C@@H]3O[C@@](C)(CC5)OO[C@@]33[C@@H]5[C@H](C)CC[C@H]3[C@H]2C)[C@H](C)[C@@H]4CC1
222 8 222 8	C[C@H]1[C@H](CC2)[C@]34OO[C@@]2(C)O[C@H]3O[C@H](Cc2c(C[C@H]3O[C@@H]5O[C@@](C)(CC6)OO[C@@]55[C@@H]6[C@H](C)CC[C@H]5[C@H]3C)cc(CO)c(CO)c2)[C@H](C)[C@@H]4CC1
224 14a 224 14a	C[C@H]1[C@H](CC2)[C@]34OO[C@@]2(C)O[C@H]3O[C@H](C[C@@H]([C@H]2O[C@@H]3O[C@@](C)(CC5)OO[C@@]33[C@@H]5[C@H](C)CC[C@H]3[C@H]2C)OC(OCC#C)=O)[C@H](C)[C@@H]4CC1
225 14b 225 14b	C[C@H]1[C@H](CC2)[C@]34OO[C@@]2(C)O[C@H]3O[C@H](C[C@@H]([C@H]2O[C@@H]3O[C@@](C)(CC5)OO[C@@]33[C@@H]5[C@H](C)CC[C@H]3[C@H]2C)OC(OCC=C)=O)[C@H](C)[C@@H]4CC1
226 14c 226 14c	C[C@H]1[C@H](CC2)[C@]34OO[C@@]2(C)O[C@H]3O[C@H](C[C@@H]([C@H]2O[C@@H]3O[C@@](C)(CC5)OO[C@@]33[C@@H]5[C@H](C)CC[C@H]3[C@H]2C)OC(OCCF)=O)[C@H](C)[C@@H]4CC1
227 14d 227 14d	CCOC(O[C@@H](C[C@H]1O[C@@H]2O[C@@](C)(CC3)OO[C@@]22[C@@H]3[C@H](C)CC[C@H]2[C@H]1C)[C@H]1O[C@@H]2O[C@@](C)(CC3)OO[C@@]22[C@@H]3[C@H](C)CC[C@H]2[C@H]1C)=O
228 14e 228 14e	CCCOC(O[C@@H](C[C@H]1O[C@@H]2O[C@@](C)(CC3)OO[C@@]22[C@@H]3[C@H](C)CC[C@H]2[C@H]1C)[C@H]1O[C@@H]2O[C@@](C)(CC3)OO[C@@]22[C@@H]3[C@H](C)CC[C@H]2[C@H]1C)=O
229 14f 229 14f	C[C@H]1[C@H](CC2)[C@]34OO[C@@]2(C)O[C@H]3O[C@H](C[C@@H]([C@H]2O[C@@H]3O[C@@](C)(CC5)OO[C@@]33[C@@H]5[C@H](C)CC[C@H]3[C@H]2C)OC(OCc2ccccc2)=O)[C@H](C)[C@@H]4CC1
23 Artemisinin Impurity B 23 Artemisinin Impurity B	C[C@@H](CC[C@H]1[C@@H]2C)[C@@H](CC3)[C@@]11OO[C@]3(C)O[C@H]1OC2=O
230 14g 230 14g	C[C@H]1[C@H](CC2)[C@]34OO[C@@]2(C)O[C@H]3O[C@H](C[C@@H]([C@H]2O[C@@H]3O[C@@](C)(CC5)OO[C@@]33[C@@H]5[C@H](C)CC[C@H]3[C@H]2C)OC(OCc(cc2)ccc2[N+]([O-])=O)=O)[C@H](C)[C@@H]4CC1
231 14h 231 14h	C[C@H]1[C@H](CC2)[C@]34OO[C@@]2(C)O[C@H]3O[C@H](C[C@@H]([C@H]2O[C@@H]3O[C@@](C)(CC5)OO[C@@]33[C@@H]5[C@H](C)CC[C@H]3[C@H]2C)OC(Oc2ccccc2)=O)[C@H](C)[C@@H]4CC1
232 14i 232 14i	C[C@H]1[C@H](CC2)[C@]34OO[C@@]2(C)O[C@H]3O[C@H](C[C@@H]([C@H]2O[C@@H]3O[C@@](C)(CC5)OO[C@@]33[C@@H]5[C@H](C)CC[C@H]3[C@H]2C)OC(Oc2ccc(C)cc2)=O)[C@H](C)[C@@H]4CC1
233 14j 233 14j	C[C@H]1[C@H](CC2)[C@]34OO[C@@]2(C)O[C@H]3O[C@H](C[C@@H]([C@H]2O[C@@H]3O[C@@](C)(CC5)OO[C@@]33[C@@H]5[C@H](C)CC[C@H]3[C@H]2C)OC(Oc(cc2)ccc2F)=O)[C@H](C)[C@@H]4CC1
234 14k 234 14k	C[C@H]1[C@H](CC2)[C@]34OO[C@@]2(C)O[C@H]3O[C@H](C[C@@H]([C@H]2O[C@@H]3O[C@@](C)(CC5)OO[C@@]33[C@@H]5[C@H](C)CC[C@H]3[C@H]2C)OC(Oc2c(C)cccc2)=O)[C@H](C)[C@@H]4CC1
235 14l 235 14l	C[C@H]1[C@H](CC2)[C@]34OO[C@@]2(C)O[C@H]3O[C@H](C[C@@H]([C@H]2O[C@@H]3O[C@@](C)(CC5)OO[C@@]33[C@@H]5[C@H](C)CC[C@H]3[C@H]2C)OC(Oc2ccc(C)cc2)=O)[C@H](C)[C@@H]4CC1
236 15a 236 15a	CCSC(O[C@@H](C[C@H]1O[C@@H]2O[C@@](C)(CC3)OO[C@@]22[C@@H]3[C@H](C)CC[C@H]2[C@H]1C)[C@H]1O[C@@H]2O[C@@](C)(CC3)OO[C@@]22[C@@H]3[C@H](C)CC[C@H]2[C@H]1C)=O
237 15b 237 15b	C[C@H]1[C@H](CC2)[C@]34OO[C@@]2(C)O[C@H]3O[C@H](C[C@@H]([C@H]2O[C@@H]3O[C@@](C)(CC5)OO[C@@]33[C@@H]5[C@H](C)CC[C@H]3[C@H]2C)OC(SC(C)(C)C)=O)[C@H](C)[C@@H]4CC1
238 15c 238 15c	C[C@H]1[C@H](CC2)[C@]34OO[C@@]2(C)O[C@H]3O[C@H](C[C@@H]([C@H]2O[C@@H]3O[C@@](C)(CC5)OO[C@@]33[C@@H]5[C@H](C)CC[C@H]3[C@H]2C)OC(Sc2ccccc2)=O)[C@H](C)[C@@H]4CC1
239 6a 239 6a	C[C@H](CC[C@H]1[C@H]2C)[C@H](CC3)[C@]11OO[C@@]3(C)O[C@H]1O[C@@H]2OCc(cc1)ccc1C(NCC(N[C@@H](Cc1ccccc1)/C=C/S(c1ccccc1)(=O)=O)=O)=O
24 Artemisinin-d3 24 Artemisinin-d3	C[C@H](CC[C@H]1[C@H]2C)[C@H](CC3)[C@]11OO[C@@]3(C)O[C@H]1OC2=O
240 6b 240 6b	C[C@H](CC[C@H]1[C@H]2C)[C@H](CC3)[C@]11OO[C@@]3(C)O[C@H]1O[C@@H]2OCc(cc1)ccc1C(N[C@H](Cc1ccccc1)C(N[C@@H](Cc1ccccc1)/C=C/S(c1ccccc1)(=O)=O)=O)=O
241 6c 241 6c	C[C@H](CC[C@H]1[C@H]2C)[C@H](CC3)[C@]11OO[C@@]3(C)O[C@H]1O[C@@H]2OCc(cc1)ccc1C(N[C@H](Cc1ccccc1)C(N[C@@H](CCc1ccccc1)/C=C/S(c1ccccc1)(=O)=O)=O)=O
242 6d 242 6d	CC(C)C[C@H](C(N[C@@H](CCc1ccccc1)/C=C/S(c1ccccc1)(=O)=O)=O)NC(c1ccc(CO[C@H]2O[C@@H]3O[C@@](C)(CC4)OO[C@@]33[C@@H]4[C@H](C)CC[C@H]3[C@H]2C)cc1)=O
243 6e 243 6e	C[C@H](CC[C@H]1[C@H]2C)[C@H](CC3)[C@]11OO[C@@]3(C)O[C@H]1O[C@@H]2OCc(cc1)ccc1C(N[C@H](Cc1ccccc1)C(N[C@@H](CCc1ccccc1)/C=C/S(C)(=O)=O)=O)=O
244 6f 244 6f	CC(C)C[C@H](C(N[C@@H](CCc1ccccc1)/C=C/S(C)(=O)=O)=O)NC(c1ccc(CO[C@H]2O[C@@H]3O[C@@](C)(CC4)OO[C@@]33[C@@H]4[C@H](C)CC[C@H]3[C@H]2C)cc1)=O
245 5 245 5	C[C@H](CC[C@H]1[C@H]2C)[C@H](CC3)[C@]11OO[C@@]3(C)O[C@H]1O[C@@H]2OCc(cc1)ccc1C(N(C)OC)=O
246 6 246 6	C[C@H](CC[C@H]1[C@H]2C)[C@H](CC3)[C@]11OO[C@@]3(C)O[C@H]1O[C@@H]2OCc(cc1)ccc1C(C)=O
247 7 247 7	C[C@H](CCCNCc1ccc(CO[C@H]2O[C@@H]3O[C@@](C)(CC4)OO[C@@]33[C@@H]4[C@H](C)CC[C@H]3[C@H]2C)cc1)Nc1cc(OC)cc2cccnc12
248 8 248 8	C[C@H]1[C@H](CC2)[C@]34OO[C@@]2(C)O[C@H]3O[C@H](CC=C)[C@H](C)[C@@H]4CC1
249 9 249 9	C[C@H]1[C@H](CC2)[C@]34OO[C@@]2(C)O[C@H]3O[C@H](CC(O)=O)[C@H](C)[C@@H]4CC1
25 Artemisone 25 Artemisone	C[C@H](CC[C@H]1[C@H]2C)[C@H](CC3)[C@]11OO[C@@]3(C)O[C@H]1O[C@H]2N(CC1)CCS1(=O)=O
250 10 250 10	C[C@H](CCCNC(C[C@H]1O[C@@H]2O[C@@](C)(CC3)OO[C@@]22[C@@H]3[C@H](C)CC[C@H]2[C@H]1C)=O)Nc1cc(OC)cc2cccnc12
251 223 251 223	C[C@H]([C@H](CC[C@@](C)([C@@H]1CC2)O)[C@@]11OO[C@@]2(C)O[C@H]1O1)C1=O
252 Artelinate 252 Artelinate	C[C@H](CC[C@H]1[C@H]2C)[C@H](CC3)[C@]11OO[C@@]3(C)O[C@H]1O[C@@H]2OCc(cc1)ccc1C(O)=O
253 9a 253 9a	C[C@H](CC[C@H]1[C@H]2C)[C@H](CC3)[C@]11OO[C@@]3(C)O[C@H]1O[C@H]2SCCCO
254 9b 254 9b	C[C@H](CC[C@H]1[C@H]2C)[C@H](CC3)[C@]11OO[C@@]3(C)O[C@H]1O[C@H]2SCCCCCCO
255 10 255 10	C[C@H](CC[C@H]1[C@H]2C)[C@H](CC3)[C@]11OO[C@@]3(C)O[C@H]1O[C@H]2SCCC(O)=O
256 12d 256 12d	C[C@H](CC[C@H]1[C@H]2C)[C@H](CC3)[C@]11OO[C@@]3(C)O[C@H]1O[C@H]2SCCCOC(SC)=S
257 13a 257 13a	C[C@H](CC[C@H]1[C@H]2C)[C@H](CC3)[C@]11OO[C@@]3(C)O[C@H]1O[C@H]2SCCCOCc1cn2nnnc2cc1
258 13b 258 13b	C[C@H](CC[C@H]1[C@H]2C)[C@H](CC3)[C@]11OO[C@@]3(C)O[C@H]1O[C@H]2SCCCOCc(cc1)cc2c1n(C)nn2
259 14a 259 14a	C[C@H](CC[C@H]1[C@H]2C)[C@H](CC3)[C@]11OO[C@@]3(C)O[C@H]1O[C@H]2SCCC(Nc1nc(cccc2)c2[nH]1)=O
26 Arterolane 26 Arterolane	CC(C)(CNC(C[C@H](CC1)CC[C@@]11OO[C@]2([C@@H]3C[C@@H](C4)C[C@H]2C[C@@H]4C3)O1)=O)N
260 14b 260 14b	C[C@H](CC[C@H]1[C@H]2C)[C@H](CC3)[C@]11OO[C@@]3(C)O[C@H]1O[C@H]2SCCC(NCc1nc(cccc2)c2[nH]1)=O
261 15 261 15	C[C@H](CC[C@H]1[C@H]2C)[C@H](CC3)[C@]11OO[C@@]3(C)O[C@H]1O[C@H]2SCCC(N[C@H](CC1)CC[C@@H]1NC(CCS[C@@H]1O[C@@H]2O[C@@](C)(CC3)OO[C@@]22[C@@H]3[C@H](C)CC[C@H]2[C@H]1C)=O)=O
262 21 262 21	C[C@H](CC[C@@H]1[C@H]2C)[C@H](CC3)[C@]11OO[C@@]3(C)O[C@@]1(O)O[C@@H]2OCCCC(N[C@H](CNC([C@@H](CCCCN(C(CCCCCCCC(O)=O)=O)O)NC([C@@H]1N=C(c(cccc2)c2O)OC1)=O)=O)C(N[C@H](CCCCN1O)C1=O)=O)=O
263 800-3 263 800-3	C[C@H]1[C@H](CC2)[C@]34OO[C@@]2(C)O[C@H]3O[C@H](C[C@@H](C[C@@H]2O[C@@H]3O[C@@](C)(CC5)OO[C@@]33[C@@H]5[C@H](C)CC[C@H]3[C@H]2C)CSc2cc(COC(N(C)C)=O)ccc2)[C@H](C)[C@@H]4CC1
264 800-4 264 800-4	C[C@H]1[C@H](CC2)[C@]34OO[C@@]2(C)O[C@H]3O[C@H](C[C@@H](C[C@@H]2O[C@@H]3O[C@@](C)(CC5)OO[C@@]33[C@@H]5[C@H](C)CC[C@H]3[C@H]2C)CSc2ccc(COC(N(C)C)=O)cc2)[C@H](C)[C@@H]4CC1
265 832-3 265 832-3	C[C@H]1[C@H](CC2)[C@]34OO[C@@]2(C)O[C@H]3O[C@H](C[C@H](C[C@@H]2O[C@@H]3O[C@@](C)(CC5)OO[C@@]33[C@@H]5[C@H](C)CC[C@H]3[C@H]2C)CS(c2cc(COC(N(C)C)=O)ccc2)(=O)=O)[C@H](C)[C@@H]4CC1
266 3-Artesanilide 266 3-Artesanilide	C[C@H]1[C@H](CC2)[C@]34OO[C@@]2(C)O[C@H]3O[C@H](CCC(Nc2cccc(SC)c2)=O)[C@H](C)[C@@H]4CC1
267 7a 267 7a	C[C@@](CC[C@H]1CCCC2)(O3)OO[C@]12[C@H]3Sc1ccc(C)cc1
268 7b 268 7b	C[C@@](CC[C@H]1CCCC2)(O3)OO[C@]12[C@H]3S(c1ccc(C)cc1)(=O)=O
269 11 269 11	C[C@H]1[C@H](CC2)[C@]34OO[C@@]2(C)O[C@H]3O[C@H](CCC(O)=O)[C@H](C)[C@@H]4CC1
27 carbaOZ277 27 carbaOZ277	CC(C)(CNC(C[C@H](CC1)CC[C@@]1(OC1)O[C@]11[C@H]2C[C@H](C3)C[C@@H]1C[C@H]3C2)=O)N
270 3-artefanilide 270 3-artefanilide	C[C@H]1[C@H](CC2)[C@]34OO[C@@]2(C)O[C@H]3O[C@H](CCC(Nc2cccc(F)c2)=O)[C@H](C)[C@@H]4CC1
271 4-artesanilide,12c 271 4-artesanilide,12c	C[C@H]1[C@H](CC2)[C@]34OO[C@@]2(C)O[C@H]3O[C@H](CCC(Nc(cc2)ccc2SC)=O)[C@H](C)[C@@H]4CC1
272 2-artesanilide 272 2-artesanilide	C[C@H]1[C@H](CC2)[C@]34OO[C@@]2(C)O[C@H]3O[C@H](CCC(Nc(cccc2)c2SC)=O)[C@H](C)[C@@H]4CC1
273 3,5-artesanilide 273 3,5-artesanilide	C[C@H]1[C@H](CC2)[C@]34OO[C@@]2(C)O[C@H]3O[C@H](CCC(Nc2cc(SC)cc(SC)c2)=O)[C@H](C)[C@@H]4CC1
274 12g 274 12g	C[C@H]1[C@H](CC2)[C@]34OO[C@@]2(C)O[C@H]3O[C@H](CCC(Nc2cccc([S@](C)=O)c2)=O)[C@H](C)[C@@H]4CC1
275 12h 275 12h	C[C@H]1[C@H](CC2)[C@]34OO[C@@]2(C)O[C@H]3O[C@H](CCC(Nc2cccc([S@](C)=O)c2)=O)[C@H](C)[C@@H]4CC1
276 12i 276 12i	C[C@H]1[C@H](CC2)[C@]34OO[C@@]2(C)O[C@H]3O[C@H](CCC(Nc(cc2)ccc2S(C)(=O)=O)=O)[C@H](C)[C@@H]4CC1
277 12j 277 12j	C[C@H]1[C@H](CC2)[C@]34OO[C@@]2(C)O[C@H]3O[C@H](CCC(Nc2cccc(S(C)(=O)=O)c2)=O)[C@H](C)[C@@H]4CC1
278 12k 278 12k	C[C@H]1[C@H](CC2)[C@]34OO[C@@]2(C)O[C@H]3O[C@H](CCC(Nc(cccc2)c2S(C)(=O)=O)=O)[C@H](C)[C@@H]4CC1
279 12l 279 12l	CCCSc1cc(NC(CC[C@H]2O[C@@H]3O[C@@](C)(CC4)OO[C@@]33[C@@H]4[C@H](C)CC[C@H]3[C@H]2C)=O)ccc1
28 Carboxypropyldeoxoartemisinin 28 Carboxypropyldeoxoartemisinin	C[C@H]1[C@H](CC2)[C@]34OO[C@@]2(C)O[C@H]3O[C@H](CCCC(O)=O)[C@H](C)[C@@H]4CC1
280 12m 280 12m	CCCS(c1cc(NC(CC[C@H]2O[C@@H]3O[C@@](C)(CC4)OO[C@@]33[C@@H]4[C@H](C)CC[C@H]3[C@H]2C)=O)ccc1)(=O)=O
281 12n 281 12n	CCCS(c(cccc1)c1NC(CC[C@H]1O[C@@H]2O[C@@](C)(CC3)OO[C@@]22[C@@H]3[C@H](C)CC[C@H]2[C@H]1C)=O)(=O)=O
282 12o 282 12o	C[C@H]1[C@H](CC2)[C@]34OO[C@@]2(C)O[C@H]3O[C@H](CCC(Nc(cc2)c(C)cc2S(C)(=O)=O)=O)[C@H](C)[C@@H]4CC1
283 12p 283 12p	C[C@H]1[C@H](CC2)[C@]34OO[C@@]2(C)O[C@H]3O[C@H](CCC(Nc2cc(OC)ccc2)=O)[C@H](C)[C@@H]4CC1
284 12q 284 12q	CCCCCCOc(cc1)ccc1NC(CC[C@H]1O[C@@H]2O[C@@](C)(CC3)OO[C@@]22[C@@H]3[C@H](C)CC[C@H]2[C@H]1C)=O
285 Ethyl 2-[4-(12-beta-artemisininoxy)]phenoxylpropionate(SM933) 285 Ethyl 2-[4-(12-beta-artemisininoxy)]phenoxylpropionate(SM933)	CCOC([C@@H](C)Oc(cc1)ccc1O[C@H]1O[C@@H]2O[C@@](C)(CC3)OO[C@@]22[C@@H]3[C@H](C)CC[C@H]2[C@H]1C)=O
286 1044 286 1044	C[C@H](CC[C@H]1[C@H]2C)[C@H](CC3)[C@]11OO[C@@]3(C)O[C@H]1O[C@@H]2OCCNCCO[C@H]1O[C@@H]2O[C@@](C)(CC3)OO[C@@]22[C@@H]3[C@H](C)CC[C@H]2[C@H]1C
287 8 287 8	Bc1ccc([C@H](C#N)O[C@H]2O[C@@H]3O[C@@](C)(CC[C@H]4[C@H](C)CC5)O[C@]34[C@@H]5[C@H]2C)cc1
288 5 288 5	C[C@H](CC[C@H]1[C@H]2C)[C@H](CC3)[C@]11OO[C@@]3(C)O[C@H]1O[C@H]2c(ccc(OC)c1)c1OC
289 6 289 6	C[C@H](CC[C@H]1[C@H]2C)[C@H](CC3)[C@]11OO[C@@]3(C)O[C@H]1O[C@H]2c(ccc(OC)c1)c1OC
29 Dihydro-10-trifluoromethyl artemisinin@CRLF185418-56-8 29 Dihydro-10-trifluoromethyl artemisinin@CRLF185418-56-8	C[C@H](CC[C@@H]1[C@H]2C)[C@@H](CC3)[C@@]11OO[C@]3(C)O[C@H]1O[C@]2(C(F)(F)F)O
290 No name 1 290 No name 1	C[C@H](CC[C@H]1[C@@H](C)[C@H](c(ccc(OC)c2)c2OC)O[C@@H]2OC(C)=O)[C@H]3[C@]12OCC3
291 No name 2 291 No name 2	C[C@H](CC[C@H]1[C@H]2C)[C@H](C[C@H]3O)[C@]11O[C@@]3(C)O[C@H]1O[C@H]2c(ccc(OC)c1)c1OC
292 No name 3 292 No name 3	C[C@H](CC[C@H]1[C@@H]2C)[C@H](C[C@H]3O)[C@]11O[C@@]3(C)O[C@H]1O[C@H]2c(ccc(OC)c1)c1OC
293 7 293 7	C[C@H](CC[C@@H]12)[C@H](CC3)[C@@]11OO[C@@]3(C)O[C@H]1O[C@]2(C)C=O
294 10 294 10	C[C@H](CC[C@H]12)[C@H](CC3)[C@]11OO[C@@]3(C)O[C@H]1O[C@@]2(C)/C=N/O
295 11 295 11	C[C@H](CC[C@H]12)[C@H](CC3)[C@]11OO[C@@]3(C)O[C@H]1O[C@@]2(C)C(C1)=NO[C@H]1c1ccccc1
296 12 296 12	C[C@H](CC[C@H]12)[C@H](CC3)[C@]11OO[C@@]3(C)O[C@H]1O[C@@]2(C)c1noc(-c2ccccc2)c1
297 13 297 13	C[C@H](CC[C@H]12)[C@H](CC3)[C@]11OO[C@@]3(C)O[C@H]1O[C@@]2(C)/C=C/c1ccccc1
298 14 298 14	CCOC(/C=C/[C@]1(C)O[C@@H]2O[C@@](C)(CC3)OO[C@]22[C@@H]3[C@H](C)CC[C@@H]12)=O
299 15 299 15	C[C@H]1[C@H](CC2)[C@]34OO[C@@]2(C)O[C@H]3O[C@@](C)(CCCO)[C@@H]4CC1
3 3-Alfa-Hydroxydesoxy Artemether 3 3-Alfa-Hydroxydesoxy Artemether	C[C@H](CC[C@H]1[C@H]2C)[C@H](C[C@H]3O)[C@]11O[C@@]3(C)O[C@H]1O[C@@H]2OC
30 Dihydroartemisinic acid hydroperoxide 30 Dihydroartemisinic acid hydroperoxide	C[C@H]([C@H](CC[C@@H](C)[C@@H]1CC2)C1=C[C@]2(C)OO)C(O)=O
300 16 300 16	C[C@H]1[C@H](CC2)[C@]34OO[C@@]2(C)O[C@H]3O[C@@](C)(CO)[C@@H]4CC1
301 17 301 17	C[C@H]1[C@H](CC2)[C@@]34OO[C@@]2(C)O[C@H]3O[C@@](C)(COC(Nc2ccccc2)=O)[C@@H]4CC1
302 18 302 18	C[C@H]1[C@H](CC2)[C@@]34OO[C@@]2(C)O[C@H]3O[C@@](C)(COC(NCC=C)=S)[C@@H]4CC1
303 19 303 19	C[C@H]1[C@H](CC2)[C@]34OO[C@@]2(C)O[C@H]3O[C@@](C)(CNc2ccc(C)cc2)[C@@H]4CC1
304 20 304 20	C[C@H](CC[C@@H]12)[C@H](CC3)[C@@]11OO[C@@]3(C)O[C@H]1O[C@@]2(C)C(O)=O
305 21 305 21	C[C@H]1[C@H](CC2)[C@@]34OO[C@@]2(C)O[C@H]3O[C@@](C)([C@H](C[N+]([O-])=O)O)[C@@H]4CC1
306 22 306 22	C[C@H]1[C@H](CC2)[C@]34OO[C@@]2(C)O[C@H]3O[C@@](C)([C@H](C#N)N)[C@@H]4CC1
307 23 307 23	C[C@H]1[C@H](CC2)[C@]34OO[C@@]2(C)O[C@H]3O[C@@](C)([C@@H](C#N)O)[C@@H]4CC1
308 DW3-15 308 DW3-15	C[C@H](CC[C@H]1[C@H]2C)[C@H](CC3)[C@]11OO[C@@]3(C)O[C@H]1O[C@@H]2OC(CCC(Oc1cc([C@H](CN(C2)C(C3CCCCC3)=O)N(CC3)C2=O)c3cc1)=O)=O
309 ADP109 309 ADP109	C[C@H]1[C@H](CC2)[C@]34OO[C@@]2(C)O[C@H]3O[C@H](CC(C[C@H]2O[C@@H]3O[C@@](C)(CC5)OO[C@@]33[C@@H]5[C@H](C)CC[C@H]3[C@H]2C)(CN2CCN(Cc3cnccc3)CC2)O)[C@H](C)[C@@H]4CC1
31 Dihydroartemisinic acid 31 Dihydroartemisinic acid	C[C@H]([C@H]1[C@H]2C=C(C)CC[C@H]2[C@H](C)CC1)C(O)=O
310 ADP106 310 ADP106	C[C@H]1[C@H](CC2)[C@]34OO[C@@]2(C)O[C@H]3O[C@H](CC(C[C@H]2O[C@@H]3O[C@@](C)(CC5)OO[C@@]33[C@@H]5[C@H](C)CC[C@H]3[C@H]2C)(CN(CC2)CCN2C(C)=O)O)[C@H](C)[C@@H]4CC1
311 ADP107 311 ADP107	C[C@H]1[C@H](CC2)[C@]34OO[C@@]2(C)O[C@H]3O[C@H](CC(C[C@H]2O[C@@H]3O[C@@](C)(CC5)OO[C@@]33[C@@H]5[C@H](C)CC[C@H]3[C@H]2C)(CN(CC2)CCN2c2ncccc2)O)[C@H](C)[C@@H]4CC1
312 ADP108 312 ADP108	C[C@H]1[C@H](CC2)[C@]34OO[C@@]2(C)O[C@H]3O[C@H](CC(C[C@H]2O[C@@H]3O[C@@](C)(CC5)OO[C@@]33[C@@H]5[C@H](C)CC[C@H]3[C@H]2C)(CN2CCN(C)CC2)O)[C@H](C)[C@@H]4CC1
313 Artelinic acid-triphenylphosphonium 313 Artelinic acid-triphenylphosphonium	C[C@H](CC[C@H]1[C@H]2C)[C@H](CC3)[C@]11OO[C@@]3(C)O[C@H]1O[C@@H]2OCc(cc1)ccc1C(NCCCCCP(c1ccccc1)(c1ccccc1)c1ccccc1)=O
314 Trioxane-CH2CH2O-dansyl 314 Trioxane-CH2CH2O-dansyl	C[C@]1(CC[C@H]2CCC[C@H]3CCOS(c(c4ccc5)cccc4c5N(C)C)(O)O)OO[C@@]23[C@@H](OC)O1
315 Artemisinin-dimer-CH2O-dansyl 315 Artemisinin-dimer-CH2O-dansyl	C[C@H]1[C@H](CC2)[C@]34OO[C@@]2(C)O[C@H]3O[C@@H](C[C@H](C[C@H]2O[C@@H]3O[C@@](C)(CC[C@H]5CCC6)OO[C@]35[C@@H]6[C@H]2C)COS(c(c2ccc3)cccc2c3N(C)C)(O)O)[C@H](C)[C@@H]4CC1
316 Deoxy-artemisinin-dimer- CH2O- dansyl 316 Deoxy-artemisinin-dimer- CH2O- dansyl	C[C@H]1[C@H](CC2)[C@]34O[C@@]2(C)O[C@H]4O[C@H](C[C@H](C[C@H]2O[C@@H]4O[C@@](C)(CC[C@H]5CCC6)O[C@]45[C@@H]6[C@H]2C)COS(c(c2ccc4)cccc2c4N(C)C)(O)O)[C@H](C)[C@@H]3CC1
317 Artemisinin-dimer- CH2O-coumaryl 317 Artemisinin-dimer- CH2O-coumaryl	C[C@H]1[C@H](CC2)[C@]34OO[C@@]2(C)O[C@H]3O[C@H](C[C@@H](C[C@H]2O[C@@H]3O[C@@](C)(CC[C@H]5CCC6)OO[C@]35[C@@H]6[C@H]2C)COC(CC(c(ccc(N(C)C)c2)c2O2)=CC2=O)=O)[C@H](C)[C@@H]4CC1
318 2 318 2	C[C@H](CC[C@H]1[C@H]2C)[C@H](CC3)[C@]11OO[C@@]3(C)O[C@H]1O[C@@H]2O[C@@H]([C@@H]([C@H]([C@@H]1O)O)O)O[C@@]11C(C)(C)[C@@H]1O
319 3 319 3	C[C@H](CC[C@H]1[C@H]2C)[C@H](CC3)[C@]11OO[C@@]3(C)O[C@H]1O[C@@H]2O[C@H]([C@@H]([C@H]1OC(C)=O)OC(C)=O)O[C@H](COC(C)=O)[C@H]1OC(C)=O
32 OZ-209 32 OZ-209	NC[C@H](CC1)CC[C@]11OO[C@@]2([C@H]3C[C@H](C4)C[C@@H]2C[C@H]4C3)O1
320 4 320 4	C[C@H](CC[C@H]1[C@H]2C)[C@H](CC3)[C@]11OO[C@@]3(C)O[C@H]1O[C@@H]2O[C@]1(C)[C@H]2OC(C)(C)O[C@H]2O[C@@H]1[C@@H]1OC(C)(C)OC1
321 5 321 5	C[C@H](CC[C@H]1[C@H]2C)[C@H](CC3)[C@]11OO[C@@]3(C)O[C@H]1O[C@@H]2O[C@@H]([C@H](CO)O[C@H]([C@H]1O)O[C@@H]([C@@H](CO)O[C@@H]([C@H]2O)O)[C@@H]2O)[C@@H]1O
322 8 322 8	C[C@H](CC[C@H]1[C@H]2C)[C@H](CC3)[C@]11OO[C@@]3(C)O[C@H]1O[C@@H]2O
323 9 323 9	C[C@H](CC[C@H]1[C@H]2C)[C@H](CC3)[C@]11OO[C@@]3(C)O[C@H]1O[C@H]2O
324 10 324 10	CCOC(CO[C@H]1O[C@@H]2O[C@@](C)(CC3)OO[C@@]22[C@@H]3[C@H](C)CC[C@H]2[C@H]1C)=O
325 11 325 11	C[C@H](CC[C@H]1[C@H]2C)[C@H](CC3)[C@]11OO[C@@]3(C)O[C@H]1O[C@@H]2OCCC(OC)=O
326 12 326 12	C[C@H](CC[C@H]1[C@H]2C)[C@H](CC3)[C@]11OO[C@@]3(C)O[C@H]1O[C@@H]2OCCC(O)=O
327 13 327 13	C[C@H](CC[C@H]1[C@H]2C)[C@H](CC3)[C@]11OO[C@@]3(C)O[C@H]1O[C@@H]2OCCCC(O)=O
328 14 328 14	C[C@H](CC[C@H]1[C@H]2C)[C@H](CC3)[C@]11OO[C@@]3(C)O[C@H]1O[C@@H]2OCc(cc1)ccc1C(O)=O
329 15 329 15	CCOC([C@@H](c1ccccc1)O[C@H]1O[C@@H]2O[C@@](C)(CC3)OO[C@@]22[C@@H]3[C@H](C)CC[C@H]2[C@H]1C)=O
33 Artemiside 33 Artemiside	C[C@H](CC[C@H]1[C@H]2C)[C@H](CC3)[C@@]11OO[C@]3(C)O[C@@H]1O[C@@H]2N1CCSCC1
330 16 330 16	C[C@@H](c(cc1)ccc1C(OC)=O)O[C@H]1O[C@@H]2O[C@@](C)(CC3)OO[C@@]22[C@@H]3[C@H](C)CC[C@H]2[C@H]1C
331 17 331 17	C[C@H](c(cc1)ccc1C(O)=O)O[C@H]1O[C@@H]2O[C@@](C)(CC3)OO[C@@]22[C@@H]3[C@H](C)CC[C@H]2[C@H]1C
332 18 332 18	C[C@@H](c(cc1)ccc1C(O)=O)O[C@H]1O[C@@H]2O[C@@](C)(CC3)OO[C@@]22[C@@H]3[C@H](C)CC[C@H]2[C@H]1C
333 20 333 20	C[C@H](CC[C@H]1[C@H]2C)[C@H](CC3)[C@]11OO[C@@]3(C)O[C@H]1O[C@@H]2O[C@H](CCC(OC)=O)c(cc1)ccc1OC
334 21 334 21	C[C@H](CC[C@H]1[C@H]2C)[C@H](CC3)[C@]11OO[C@@]3(C)O[C@H]1O[C@@H]2O[C@H](CCC(O)=O)c(cc1)ccc1OC
335 22 335 22	C[C@H](CC[C@H]1[C@H]2C)[C@H](CC3)[C@]11OO[C@@]3(C)O[C@H]1O[C@@H]2O[C@H](CCC(C(OC)=O)C(OC)=O)c(cc1)ccc1C(C)=O
336 23 336 23	C[C@H](CC[C@H]1[C@H]2C)[C@H](CC3)[C@]11OO[C@@]3(C)O[C@H]1O[C@@H]2O[C@H](CCC(C(OC)=O)C(OC)=O)c(ccc(C(C)=O)c1)c1F
337 24 337 24	C[C@H](CC[C@H]1[C@H]2C)[C@H](CC3)[C@]11OO[C@@]3(C)O[C@H]1O[C@@H]2O[C@@H](CCC(C)=C(C(OC)=O)C(OC)=O)c1ccc(C2OCCO2)cc1
338 25 338 25	C[C@H](CC[C@H]1[C@H]2C)[C@H](CC3)[C@]11OO[C@@]3(C)O[C@H]1O[C@@H]2O[C@@H](CCC(C(OC)=O)C(OC)=O)c1ccc(C2OCCO2)cc1
339 26 339 26	CCOC(CC[C@H](C[C@H](c1ccc(C(C(OCO2)=O)C2=O)cc1)O[C@H]1O[C@@H]2O[C@@](C)(CC3)OO[C@@]22[C@@H]3[C@H](C)CC[C@H]2[C@H]1C)OC)=O
34 Deoxydihydro-artemisinin 34 Deoxydihydro-artemisinin	C[C@H](CC[C@H]1[C@H]2C)[C@H](CC3)[C@]11O[C@@]3(C)O[C@H]1O[C@H]2O
340 27 340 27	CCOC(CC[C@H](C[C@@H](c1ccc(C2OCCO2)cc1)O[C@H]1O[C@@H]2O[C@@](C)(CC3)OO[C@@]22[C@@H]3[C@H](C)CC[C@H]2[C@H]1C)OC)=O
341 28 341 28	C[C@H](CC[C@H]1[C@H]2C)[C@H](CC3)[C@]11OO[C@@]3(C)O[C@H]1O[C@@H]2O[C@@H](C(C[C@H]1O[C@@H]1CC(OC)=O)=O)c1ccc(C2OCCO2)cc1
342 29 342 29	C[C@H](CC[C@H]1[C@H]2C)[C@H](CC3)[C@]11OO[C@@]3(C)O[C@H]1O[C@@H]2O[C@@H]([C@@H]([C@@H]1O)O)O[C@H](CO)[C@H]1O
343 30 343 30	C[C@H](CC[C@H]1[C@H]2C)[C@H](CC3)[C@]11OO[C@@]3(C)O[C@H]1O[C@@H]2O[C@H]([C@@H]([C@@H]1OC(C)=O)OC(C)=O)O[C@H](COC(C)=O)[C@H]1OC(C)=O
344 31 344 31	C[C@H](CC[C@H]1[C@H]2C)[C@H](CC3)[C@]11OO[C@@]3(C)O[C@H]1O[C@@H]2O[C@@H]([C@H]([C@@H]1O)O)O[C@H](CO)[C@H]1O
345 32 345 32	C[C@H](CC[C@H]1[C@H]2C)[C@H](CC3)[C@]11OO[C@@]3(C)O[C@H]1O[C@@H]2O[C@@H]([C@H]([C@@H]1OC(C)=O)OC(C)=O)O[C@H](COC(C)=O)[C@H]1OC(C)=O
346 33 346 33	C[C@H](CC[C@H]1[C@H]2C)[C@H](CC3)[C@]11OO[C@@]3(C)O[C@H]1O[C@@H]2O[C@@H]([C@H]([C@@H]1O)O)OC[C@H]1O
347 34 347 34	C[C@H](CC[C@H]1[C@H]2C)[C@H](CC3)[C@]11OO[C@@]3(C)O[C@H]1O[C@@H]2O[C@@H]([C@H]([C@@H]1OC(C)=O)OC(C)=O)OC[C@H]1OC(C)=O
348 35 348 35	C[C@H](CC[C@H]1[C@H]2C)[C@H](CC3)[C@]11OO[C@@]3(C)O[C@H]1O[C@@H]2O[C@H]([C@@H]([C@@H]1O)O)O[C@H](CO)[C@@H]1O
349 36 349 36	C[C@H](CC[C@H]1[C@H]2C)[C@H](CC3)[C@]11OO[C@@]3(C)O[C@H]1O[C@@H]2O[C@H]([C@@H]([C@@H]1OC(C)=O)OC(C)=O)O[C@H](COC(C)=O)[C@@H]1OC(C)=O
350 37 350 37	CCOC(CCCCO[C@H]1O[C@@H]2O[C@@](C)(CC3)OO[C@@]22[C@@H]3[C@H](C)CC[C@H]2[C@H]1C)=O
351 38 351 38	C[C@H](CC[C@H]1[C@H]2C)[C@H](CC3)[C@]11OO[C@@]3(C)O[C@H]1O[C@@H]2OCCCCC(N)=O
352 39 352 39	CCNC(CCCCO[C@H]1O[C@@H]2O[C@@](C)(CC3)OO[C@@]22[C@@H]3[C@H](C)CC[C@H]2[C@H]1C)=O
353 40 353 40	CCCCNC(CCCCO[C@H]1O[C@@H]2O[C@@](C)(CC3)OO[C@@]22[C@@H]3[C@H](C)CC[C@H]2[C@H]1C)=O
354 41 354 41	C[C@H](CC[C@H]1[C@H]2C)[C@H](CC3)[C@]11OO[C@@]3(C)O[C@H]1O[C@@H]2OCCCCC(Nc1cnccc1)=O
355 42 355 42	CCOC(CCCC(O[C@H]1O[C@@H]2O[C@@](C)(CC3)OO[C@@]22[C@@H]3[C@H](C)CC[C@H]2[C@H]1C)=O)=O
356 43 356 43	C[C@H](CC[C@H]1[C@H]2C)[C@H](CC3)[C@]11OO[C@@]3(C)O[C@H]1O[C@@H]2OC(CCCC(N)=O)=O
357 44 357 44	CCNC(CCCC(O[C@H]1O[C@@H]2O[C@@](C)(CC3)OO[C@@]22[C@@H]3[C@H](C)CC[C@H]2[C@H]1C)=O)=O
358 45 358 45	CCCCNC(CCCC(O[C@H]1O[C@@H]2O[C@@](C)(CC3)OO[C@@]22[C@@H]3[C@H](C)CC[C@H]2[C@H]1C)=O)=O
359 46 359 46	C[C@H](CC[C@H]1[C@H]2C)[C@H](CC3)[C@]11OO[C@@]3(C)O[C@H]1O[C@@H]2OC(CCCC(Nc1cnccc1)=O)=O
36 3,13-epoxyartemisinin 36 3,13-epoxyartemisinin	C[C@H](CC[C@H]1[C@@H](C)C(OC2)=O)[C@H](CC3)[C@]12OO[C@]31OC1
360 47 360 47	C[C@H](CC[C@H]1[C@H]2C)[C@H](CC3)[C@]11OO[C@@]3(C)O[C@H]1O[C@@H]2OC(CC1OCCO1)=O
361 48 361 48	C[C@H](CC[C@H]1[C@H]2C)[C@H](CC3)[C@]11OO[C@@]3(C)O[C@H]1O[C@@H]2OC(CCC(OC)OC)=O
362 49 362 49	C[C@H](CC[C@H]1[C@H]2C)[C@H](CC3)[C@]11OO[C@@]3(C)O[C@H]1O[C@@H]2OC(C[C@H]1O[C@@H]1C(OC)=O)=O
363 50 363 50	CCOC([C@@H]([C@@H](CC(O[C@H]1O[C@@H]2O[C@@](C)(CC3)OO[C@@]22[C@@H]3[C@H](C)CC[C@H]2[C@H]1C)=O)O)OC)=O
364 51 364 51	C[C@H](CC[C@H]1[C@H]2C)[C@H](CC3)[C@]11OO[C@@]3(C)O[C@H]1O[C@@H]2OC(C[C@@H](CO)O)=O
365 di-artemisinin-derived alcohol 365 di-artemisinin-derived alcohol	C[C@H]1[C@H](CC2)[C@]34OO[C@@]2(C)O[C@H]3O[C@H](C[C@@H](C[C@@H]2O[C@@H]3O[C@@](C)(CC5)OO[C@@]33[C@@H]5[C@H](C)CC[C@H]3[C@H]2C)CO)[C@H](C)[C@@H]4CC1
366 4a 366 4a	C[C@H]1[C@H](CC2)[C@]34OO[C@@]2(C)O[C@H]3O[C@H](C[C@H](C[C@@H]2O[C@@H]3O[C@@](C)(CC5)OO[C@@]33[C@@H]5[C@H](C)CC[C@H]3[C@H]2C)CS(Cc(cc2)ccc2F)(=O)=O)[C@H](C)[C@@H]4CC1
367 4b 367 4b	C[C@H]1[C@H](CC2)[C@]34OO[C@@]2(C)O[C@H]3O[C@H](CC(C[C@H]2O[C@@H]3O[C@@](C)(CC5)OO[C@@]33[C@@H]5[C@H](C)CC[C@H]3[C@H]2C)CS(c2ccc(CO)cc2)(=O)=O)[C@H](C)[C@@H]4CC1
368 4c 368 4c	C[C@H]1[C@H](CC2)[C@]34OO[C@@]2(C)O[C@H]3O[C@H](CC(C[C@H]2O[C@@H]3O[C@@](C)(CC5)OO[C@@]33[C@@H]5[C@H](C)CC[C@H]3[C@H]2C)CS(c2ccc(COC(N(C)C)=O)cc2)(=O)=O)[C@H](C)[C@@H]4CC1
369 4d 369 4d	CCN(CC)C(OCc(cc1)ccc1S(CC(C[C@H]1O[C@@H]2O[C@@](C)(CC3)OO[C@@]22[C@@H]3[C@H](C)CC[C@H]2[C@H]1C)C[C@H]1O[C@@H]2O[C@@](C)(CC3)OO[C@@]22[C@@H]3[C@H](C)CC[C@H]2[C@H]1C)(=O)=O)=O
37 9-Hydroxyartemisinin 37 9-Hydroxyartemisinin	C[C@H]([C@H](C[C@H]1[C@H]2C)O)[C@H](CC3)[C@]11OO[C@@]3(C)O[C@H]1OC2=O
370 4e 370 4e	CCOP(OCC)(OCc(cc1)ccc1S(CC(C[C@H]1O[C@@H]2O[C@@](C)(CC3)OO[C@@]22[C@@H]3[C@H](C)CC[C@H]2[C@H]1C)C[C@H]1O[C@@H]2O[C@@](C)(CC3)OO[C@@]22[C@@H]3[C@H](C)CC[C@H]2[C@H]1C)(=O)=O)=O
371 4f 371 4f	C[C@H]1[C@H](CC2)[C@]34OO[C@@]2(C)O[C@H]3O[C@H](C[C@H](C[C@@H]2O[C@@H]3O[C@@](C)(CC5)OO[C@@]33[C@@H]5[C@H](C)CC[C@H]3[C@H]2C)CS(CCCCCCO)(=O)=O)[C@H](C)[C@@H]4CC1
38 9-O-succinylartemisinin 38 9-O-succinylartemisinin	C[C@H]([C@H](C[C@H]1[C@H]2C)OC(CCC(O)=O)=O)[C@H](CC3)[C@]11OO[C@@]3(C)O[C@H]1OC2=O
39 artemisinin hapten 39 artemisinin hapten	C[C@H]([C@H](C[C@H]1[C@H]2C)OC(CCC(ON(C(CC3)=O)C3=O)=O)=C)[C@H](CC3)[C@]11OO[C@@]3(C)O[C@H]1OC2=O
4 3-Hydroxy Deoxy Dihydro Artemisinin 4 3-Hydroxy Deoxy Dihydro Artemisinin	C[C@H](CC[C@H]1[C@H]2C)[C@H](C[C@H]3O)[C@]11O[C@@]3(C)O[C@H]1O[C@@H]2O
40 arylamine 40 arylamine	C[C@H](CC[C@H]1[C@H]2C)[C@H](CC3)[C@]11OO[C@@]3(C)O[C@H]1O[C@@H]2Nc(cc1)ccc1F
41 sulfamide 41 sulfamide	C[C@H](CC[C@H]1[C@H]2C)[C@H](CC3)[C@]11OO[C@@]3(C)O[C@H]1O[C@@H]2NS(N)(=O)=O
42 DHA-piperazine 42 DHA-piperazine	C[C@H](CC[C@H]1[C@H]2C)[C@H](CC3)[C@]11OO[C@@]3(C)O[C@H]1O[C@H]2N1CCNCC1
43 DHA-Galactoside 43 DHA-Galactoside	C[C@H](CC[C@H]1[C@H]2C)[C@H](CC3)[C@]11OO[C@@]3(C)O[C@H]1O[C@@H]2O[C@@H]([C@@H]([C@H]1O)O)O[C@H](CO)[C@H]1O
44 DHA-Glucoside 44 DHA-Glucoside	C[C@H](CC[C@H]1[C@H]2C)[C@H](CC3)[C@]11OO[C@@]3(C)O[C@H]1O[C@@H]2O[C@@H]([C@@H]([C@H]1O)O)O[C@H](CO)[C@@H]1O
45 1,4-bis-DHA piperazine 45 1,4-bis-DHA piperazine	C[C@H](CC[C@H]1[C@H]2C)[C@H](CC3)[C@]11OO[C@@]3(C)O[C@H]1O[C@H]2N(CC1)CCN1[C@H]1O[C@@H]2O[C@@](C)(CC3)OO[C@@]22[C@@H]3[C@H](C)CC[C@H]2[C@H]1C
46 AJ001 46 AJ001	C[C@H](CC[C@H]1[C@H]2C)[C@@H](CC3)[C@]11OO[C@@]3(C)O[C@H]1O[C@H]2OCc1ccc(CO)cc1
47 AJ-002 47 AJ-002	C[C@H](CC[C@H]1[C@H]2C)[C@H](CC3)[C@]11OO[C@@]3(C)O[C@H]1O[C@H]2OCc1ccc(C=O)cc1
48 AJ-004 48 AJ-004	C[C@H](CC[C@@H]1[C@H]2C)[C@@H](CC3)[C@@]11OO[C@]3(C)O[C@@H]1O[C@@H]2OCc1ccc(CO[C@@H]2O[C@@H]3O[C@@](C)(CC4)OO[C@@]33[C@@H]4[C@H](C)CC[C@H]3[C@H]2C)cc1
49 TVN2 49 TVN2	C[C@H](CC[C@H]1[C@H]2C)[C@@H](CC3)[C@]11OO[C@@]3(C)O[C@H]1O[C@H]2OC(C)=O
5 9 beta-Hydroxy-11-epi-artemisinin 5 9 beta-Hydroxy-11-epi-artemisinin	C[C@H]([C@H](C[C@H]1[C@@H]2C)O)[C@H](CC3)[C@]11OO[C@]3(C)O[C@H]1OC2=O
50 TVN4 50 TVN4	C[C@H](CC[C@H]1[C@H]2C)[C@H](CC3)[C@]11OO[C@@]3(C)O[C@H]1O[C@H]2OC=C
51 TVN6 51 TVN6	C[C@H](CC[C@H]1[C@H]2C)[C@@H](CC3)[C@]11OO[C@@]3(C)O[C@H]1O[C@H]2OC(c1ccccc1)=C
52 no name1 52 no name1	C[C@@](C1)(CC[C@H]2CCC[C@H]3CCOCc4ccccc4)OO[C@@]23[C@H]1OC
53 thapsigargin 53 thapsigargin	CCCCCCCC(O[C@H]([C@@H]([C@@](C)(C[C@H]([C@]([C@@H]1OC2=O)([C@]2(C)O)O)OC(CCC)=O)OC(C)=O)C1=C1C)[C@@H]1OC(/C(/C)=C/C)=O)=O
54 no name2a 54 no name2a	CO[C@H]1O[C@]2(c(cc3)ccc3F)OO[C@@]1(CCCC1)[C@H]1CC2
55 beta-2'-aminoarteether 55 beta-2'-aminoarteether	C[C@H](CC[C@H]1[C@H]2C)[C@H](CC3)[C@]11OO[C@@]3(C)O[C@H]1O[C@@H]2OCCN

## Sheet: Supplementary Table 2
ID	smiles notation
1 3-Hydroxydeoxyartemisinin 1 3-Hydroxydeoxyartemisinin	C[C@H]([C@@H](CC[C@H]([C@@H]1C[C@H]([C@@]2(C)O[C@@H]22)O)O)[C@@H]1[C@H]2O1)C1=O
10 10-dihydroartemisinyl acetate (7) 10 10-dihydroartemisinyl acetate (7)	C[C@H](CC[C@H]1[C@H]2C)[C@H](CC3)[C@]11OO[C@@]3(C)O[C@H]1O[C@H]2OC(C)=O
10 15-Hydroxy-10-deoxoartemisinin 10 15-Hydroxy-10-deoxoartemisinin	C[C@H]1[C@H](CC2)[C@]34OO[C@@]2(C)O[C@H]3OC[C@H](CO)[C@@H]4CC1
103 212 103 212	C[C@H](CC[C@H]1[C@H]2C)[C@H](CC3)[C@]11OO[C@@]3(C)O[C@H]1O[C@@H]2Nc1cccc(O[C@H]2O[C@@H]3O[C@@](C)(CC4)OO[C@@]33[C@@H]4[C@H](C)CC[C@H]3[C@H]2C)c1
104 213 104 213	C[C@H](CC[C@H]1[C@H]2C)[C@H](CC3)[C@]11OO[C@@]3(C)O[C@H]1O[C@@H]2OCC[C@@H](CO[C@H]1O[C@@H]2O[C@@](C)(CC3)OO[C@@]22[C@@H]3[C@H](C)CC[C@H]2[C@H]1C)O
106 9-fluoro-DHA 106 9-fluoro-DHA	C[C@H](CC[C@H]1[C@@]2(C)F)[C@H](CC3)[C@@]11OO[C@@]3(C)O[C@H]1O[C@H]2O
11 10-dihydroartemisinyl butyrate (9) 11 10-dihydroartemisinyl butyrate (9)	CCCC(O[C@H]1O[C@@H]2O[C@@](C)(CC3)OO[C@@]22[C@@H]3[C@H](C)CC[C@H]2[C@H]1C)=O
11 9-Epi-10-deoxoartemisinin 11 9-Epi-10-deoxoartemisinin	C[C@H]1[C@H](CC2)[C@]34OO[C@@]2(C)O[C@H]3OC[C@@H](C)[C@@H]4CC1
110 9-methanesulfonyl-DHA 9a 110 9-methanesulfonyl-DHA 9a	C[C@H](CC[C@H]1[C@@]2(C)S(C)(=O)=O)[C@H](CC3)[C@@]11OO[C@@]3(C)O[C@H]1O[C@@H]2O
111 9-methanesulfonyl-DHA 9b 111 9-methanesulfonyl-DHA 9b	C[C@H](CC[C@H]1[C@@]2(C)S(C)(=O)=O)[C@H](CC3)[C@@]11OO[C@@]3(C)O[C@H]1O[C@H]2O
116 3-arteSanilide 116 3-arteSanilide	C[C@H]1[C@H](CC2)[C@]34OO[C@@]2(C)O[C@H]3O[C@H](CCC(Nc2cccc(SC)c2)=O)[C@H](C)[C@@H]4CC1
117 Artemisitone-9 117 Artemisitone-9	C[C@H]([C@H](CC([C@@H](C)[C@@H]1CC2)=O)[C@]11OO[C@]2(C)O[C@H]1O1)C1=O
12 10-deoxodihydroartemisinin 12 10-deoxodihydroartemisinin	C[C@H]1[C@H](CC2)[C@]34OO[C@@]2(C)O[C@H]3OCC[C@@H]4CC1
12 10-dihydroartemisinyl isobutyrate (10) 12 10-dihydroartemisinyl isobutyrate (10)	CC(C)C(O[C@@H]1O[C@@H]2O[C@@](C)(CC3)OO[C@@]22[C@@H]3[C@H](C)CC[C@H]2[C@H]1C)=O
123 3 123 3	Bc1c([C@H](C#N)O[C@H]2O[C@@H]3O[C@@](C)(CC4)OO[C@@]33[C@@H]4[C@H](C)CC[C@H]3[C@H]2C)cccc1
124 4 124 4	Bc1cccc([C@H](C#N)O[C@H]2O[C@@H]3O[C@@](C)(CC4)OO[C@@]33[C@@H]4[C@H](C)CC[C@H]3[C@H]2C)c1
125 5 125 5	Bc1ccc([C@H](C#N)O[C@H]2O[C@@H]3O[C@@](C)(CC4)OO[C@@]33[C@@H]4[C@H](C)CC[C@H]3[C@H]2C)cc1
127 7 127 7	C[C@H](CC[C@H]1[C@H]2C)[C@H](CC3)[C@]11OO[C@@]3(C)O[C@H]1O[C@@H]2O[C@H](c1cccc(Oc2ccc(C(F)(F)F)cc2)c1)C#N
129 9 129 9	C[C@H](CC[C@H]1[C@H]2C)[C@H](CC3)[C@]11OO[C@@]3(C)O[C@H]1O[C@@H]2O[C@@H](c(cccc1)c1F)C#N
13 Dihydroartemisinin 13 Dihydroartemisinin	C[C@H](CC[C@H]1[C@H]2C)[C@H](CC3)[C@]11OO[C@@]3(C)O[C@H]1O[C@H]2O
130 10 130 10	C[C@H](CC[C@H]1[C@H]2C)[C@H](CC3)[C@]11OO[C@@]3(C)O[C@H]1O[C@@H]2O[C@@H](c(cc1)ccc1F)C#N
132 12 132 12	Bc1c([C@@H](C#N)O[C@H]2O[C@@H]3O[C@@](C)(CC4)OO[C@@]33[C@@H]4[C@H](C)CC[C@H]3[C@H]2C)cccc1
133 13 133 13	Bc1cccc([C@@H](C#N)O[C@H]2O[C@@H]3O[C@@](C)(CC4)OO[C@@]33[C@@H]4[C@H](C)CC[C@H]3[C@H]2C)c1
134 14 134 14	Bc1ccc([C@@H](C#N)O[C@H]2O[C@@H]3O[C@@](C)(CC4)OO[C@@]33[C@@H]4[C@H](C)CC[C@H]3[C@H]2C)cc1
135 15 135 15	C[C@H](CC[C@H]1[C@H]2C)[C@H](CC3)[C@]11OO[C@@]3(C)O[C@H]1O[C@@H]2O[C@@H](c1cccc(Oc2ccc(C(F)(F)F)cc2)c1)C#N
136 16 136 16	C[C@H](CC[C@H]1[C@H]2C)[C@H](CC3)[C@]11OO[C@@]3(C)O[C@H]1O[C@H]2OC(CCC(O[C@@H](c1ccccc1)C#N)=O)=O
137 17 137 17	C[C@H](CC[C@H]1[C@H]2C)[C@H](CC3)[C@]11OO[C@@]3(C)O[C@H]1O[C@H]2OC(CCC(O[C@@H](c1c(C)cccc1)C#N)=O)=O
138 18 138 18	Bc1c([C@@H](C#N)OC(CCC(O[C@@H]2O[C@@H]3O[C@@](C)(CC4)OO[C@@]33[C@@H]4[C@H](C)CC[C@H]3[C@H]2C)=O)=O)cccc1
139 19 139 19	C[C@H](CC[C@H]1[C@H]2C)[C@H](CC3)[C@]11OO[C@@]3(C)O[C@H]1O[C@H]2OC(CCC(O[C@@H](c(cc1)ccc1C#N)C#N)=O)=O
140 20 140 20	C[C@H](CC[C@H]1[C@H]2C)[C@H](CC3)[C@]11OO[C@@]3(C)O[C@H]1O[C@H]2OC(CCC(O[C@@H](c(cc1)ccc1OC)C#N)=O)=O
141 21 141 21	C[C@H](CC[C@H]1[C@H]2C)[C@H](CC3)[C@]11OO[C@@]3(C)O[C@H]1O[C@H]2OC(CCC(O[C@H](c(ccc(OC)c1)c1OC)C#N)=O)=O
142 22 142 22	C[C@H](CC[C@H]1[C@H]2C)[C@H](CC3)[C@]11OO[C@@]3(C)O[C@H]1O[C@H]2OC(CCC(O[C@@H](c(cc1)cc(OC)c1OC)C#N)=O)=O
143 23 143 23	C[C@H](CC[C@H]1[C@H]2C)[C@H](CC3)[C@]11OO[C@@]3(C)O[C@H]1O[C@H]2OC(CCC(O[C@@H](c(cc1)cc(OC)c1C(c1ccccc1)=O)C#N)=O)=O
144 24 144 24	C[C@H](CC[C@H]1[C@H]2C)[C@H](CC3)[C@]11OO[C@@]3(C)O[C@H]1O[C@H]2OC(CCCCCC(O[C@H](c1ccccc1)C#N)=O)=O
145 25 145 25	C[C@H](CC[C@H]1[C@H]2C)[C@H](CC3)[C@]11OO[C@@]3(C)O[C@H]1O[C@H]2OC(CCC(N[C@@H](c1ccccc1)C#N)=O)=O
146 26 146 26	C[C@H](CC[C@H]1[C@H]2C)[C@H](CC3)[C@]11OO[C@@]3(C)O[C@H]1O[C@H]2OC(CCC(N[C@H](c(cccc1)c1F)C#N)=O)=O
147 27 147 27	C[C@H](CC[C@H]1[C@H]2C)[C@H](CC3)[C@]11OO[C@@]3(C)O[C@H]1O[C@H]2OC(CCC(N[C@@H](c1cccc(F)c1)C#N)=O)=O
148 28 148 28	C[C@H](CC[C@H]1[C@H]2C)[C@H](CC3)[C@]11OO[C@@]3(C)O[C@H]1O[C@H]2OC(CCC(N[C@H](c(cc1)ccc1F)C#N)=O)=O
149 29 149 29	C[C@H](CC[C@H]1[C@H]2C)[C@H](CC3)[C@]11OO[C@@]3(C)O[C@H]1O[C@H]2OC(CCC(N[C@@H](c1cc(C)ccc1)C#N)=O)=O
15 11-Azaartemisinin 15 11-Azaartemisinin	C[C@H](CC[C@H]1[C@H]2C)[C@H](CC3)[C@@]11OO[C@]3(C)O[C@@H]1NC2=O
15 Anhydrodihydroartemisnin 15 Anhydrodihydroartemisnin	C[C@H]1[C@H](CC2)[C@]34OO[C@@]2(C)O[C@H]3OC=C(C)[C@@H]4CC1
150 30 150 30	C[C@H](CC[C@H]1[C@H]2C)[C@H](CC3)[C@]11OO[C@@]3(C)O[C@H]1O[C@H]2OC(CCC(N[C@H](c1ccc(C)cc1)C#N)=O)=O
154 34 154 34	C[C@H](CC[C@H]1[C@H]2C)[C@H](CC3)[C@]11OO[C@@]3(C)O[C@H]1O[C@H]2OC(CCC(N[C@H](c(cc1)ccc1N(C)C)C#N)=O)=O
156 36 156 36	C[C@H](CC[C@H]1[C@H]2C)[C@H](CC3)[C@]11OO[C@@]3(C)O[C@H]1O[C@H]2OC(CCC(N(C)[C@H](c1ccccc1)C#N)=O)=O
157 37 157 37	C[C@H](CC[C@H]1[C@H]2C)[C@H](CC3)[C@]11OO[C@@]3(C)O[C@H]1O[C@H]2OC(CCC(N(C)[C@@H](c(cccc1)c1F)C#N)=O)=O
158 38 158 38	C[C@H](CC[C@H]1[C@H]2C)[C@H](CC3)[C@]11OO[C@@]3(C)O[C@H]1O[C@H]2OC(CCC(N(C)[C@H](c1cccc(F)c1)C#N)=O)=O
159 39 159 39	C[C@H](CC[C@H]1[C@H]2C)[C@H](CC3)[C@]11OO[C@@]3(C)O[C@H]1O[C@H]2OC(CCC(N(C)[C@@H](c1c(C)cccc1)C#N)=O)=O
16 N-Hydroxy-11-azaartemisinin 16 N-Hydroxy-11-azaartemisinin	C[C@@H](CC[C@H]1[C@H](C)C2=O)[C@H](CC3)[C@]11OO[C@@]3(C)O[C@H]1N2O
160 40 160 40	C[C@H](CC[C@H]1[C@H]2C)[C@H](CC3)[C@]11OO[C@@]3(C)O[C@H]1O[C@H]2OC(CCC(N(C)[C@H](c1ccc(C)cc1)C#N)=O)=O
165 45 165 45	C[C@H](CC[C@H]1[C@H]2C)[C@H](CC3)[C@]11OO[C@@]3(C)O[C@H]1O[C@H]2OC(c1c(CC(N(C)[C@@H](c2ccccc2)C#N)=O)cccc1)=O
167 12 167 12	C[C@H](CC[C@H]1[C@H]2C)[C@H](CC3)[C@]11OO[C@@]3(C)O[C@H]1O[C@@H]2OO[C@H]1O[C@@H]2O[C@@](C)(CC3)OO[C@@]22[C@@H]3[C@H](C)CC[C@H]2[C@H]1C
168 24 168 24	C[C@H]1[C@H](CC2)[C@]34OO[C@@]2(C)O[C@H]3O[C@H](CC([C@H]2O[C@@H]3O[C@@](C)(CC5)OO[C@@]33[C@@H]5[C@H](C)CC[C@H]3[C@H]2C)=O)[C@H](C)[C@@H]4CC1
169 21 169 21	C[C@H](CC[C@H]1[C@H]2C)[C@H](CC3)[C@]11OO[C@@]3(C)O[C@H]1O[C@@H]2C#C
17 Artelinic Acid 17 Artelinic Acid	C[C@H](CC[C@H]1[C@H]2C)[C@H](CC3)[C@]11OO[C@@]3(C)O[C@H]1O[C@@H]2OCc(cc1)ccc1C(O)=O
17 N-Amino-11-azaartemisinin 17 N-Amino-11-azaartemisinin	C[C@@H](CC[C@@H]1[C@@H](C)C2=O)[C@@H](CC3)[C@@]11OO[C@]3(C)O[C@@H]1N2N
170 20 170 20	C[C@H](CC[C@H]1[C@H]2C)[C@H](CC3)[C@]11OO[C@@]3(C)O[C@H]1O[C@H]2OC(c(ccc(OC)c1)c1OC)=O
171 artemisinin dimeric analogue 171 artemisinin dimeric analogue	C[C@H]1[C@H](CC2)[C@]34OO[C@@]2(C)O[C@H]3O[C@H](C[C@H](C(NC(C)(C)C)=O)O[C@H]2O[C@@H]3O[C@@](C)(CC5)OO[C@@]33[C@@H]5[C@H](C)CC[C@H]3[C@H]2C)[C@H](C)[C@@H]4CC1
18 Artemether tetrafuran acetate 18 Artemether tetrafuran acetate	C[C@H](CC[C@@H]1[C@H](C)[C@@H](OC)O[C@@H]2OC(C)=O)[C@H]3[C@@]12OCC3
18 N-(2-Hydroxyethyl)-11-azaartemisinin 18 N-(2-Hydroxyethyl)-11-azaartemisinin	C[C@H](CC[C@H]1[C@H]2C)[C@H](CC3)[C@@]11OO[C@]3(C)O[C@H]1N(CCO)C2=O
186 6a 186 6a	C[C@H]1[C@H](CC2)[C@]34OO[C@@]2(C)O[C@H]3O[C@H](C[C@H]([C@H]2O[C@@H]3O[C@@](C)(CC5)OO[C@@]33[C@@H]5[C@H](C)CC[C@H]3[C@H]2C)O)[C@H](C)[C@@H]4CC1
187 6b 187 6b	C[C@H]1[C@H](CC2)[C@]34OO[C@@]2(C)O[C@H]3O[C@H](C[C@@H]([C@H]2O[C@@H]3O[C@@](C)(CC5)OO[C@@]33[C@@H]5[C@H](C)CC[C@H]3[C@H]2C)O)[C@H](C)[C@@H]4CC1
188 4 188 4	C[C@H](CC[C@H]1[C@H]2C)[C@H](CC3)[C@]11OO[C@@]3(C)O[C@H]1O[C@@H]2OCC(CO[C@H]1O[C@@H]2O[C@@](C)(CC3)OO[C@@]22[C@@H]3[C@H](C)CC[C@H]2[C@H]1C)=O
189 5 189 5	C[C@H](CC[C@H]1[C@H]2C)[C@H](CC3)[C@]11OO[C@@]3(C)O[C@H]1O[C@@H]2OCC(CO[C@H]1O[C@@H]2O[C@@](C)(CC3)OO[C@@]22[C@@H]3[C@H](C)CC[C@H]2[C@H]1C)O
19 13-(1-nitroethyl)artemisinin 19 13-(1-nitroethyl)artemisinin	C[C@H]([C@H]([C@H](CC[C@@H](C)[C@@H]1CC2)[C@]11OO[C@@]2(C)O[C@H]1O1)C1=O)[N+](=[O-])=O
192 12 192 12	C[C@H](CC[C@H]1[C@H]2C)[C@H](CC3)[C@]11OO[C@@]3(C)O[C@H]1O[C@@H]2OC[C@@H]([C@H](CO)O)O[C@H]1O[C@@H]2O[C@@](C)(CC3)OO[C@@]22[C@@H]3[C@H](C)CC[C@H]2[C@H]1C
194 14 194 14	C[C@H](CC[C@H]1[C@H]2C)[C@H](CC3)[C@]11OO[C@@]3(C)O[C@H]1O[C@@H]2OCC(CO[C@H]1O[C@@H]2O[C@@](C)(CC3)OO[C@@]22[C@@H]3[C@H](C)CC[C@H]2[C@H]1C)OS(C)(O)O
195 15 195 15	C[C@H](CC[C@H]1[C@H]2C)[C@H](CC3)[C@]11OO[C@@]3(C)O[C@H]1O[C@@H]2OCC(CO)=O
196 16 196 16	C[C@H](CC[C@H]1[C@H]2C)[C@H](CC3)[C@]11OO[C@@]3(C)O[C@H]1O[C@@H]2OCc1cc(O)cc(O)c1
197 17 197 17	C[C@H](CC[C@H]1[C@H]2C)[C@H](CC3)[C@]11OO[C@@]3(C)O[C@H]1O[C@@H]2OC/C=C/CO
198 18 198 18	C[C@H](CC[C@H]1[C@H]2C)[C@H](CC3)[C@]11OO[C@@]3(C)O[C@H]1O[C@@H]2OCC[C@@H](CO[C@H]1O[C@@H]2O[C@@](C)(CC3)OO[C@@]22[C@@H]3[C@H](C)CC[C@H]2[C@H]1C)O[C@@H]1O[C@@H]2O[C@@](C)(CC3)OO[C@@]22[C@@H]3[C@H](C)CC[C@H]2[C@H]1C
2 9(l)-Hydroxy-10(R)-[m-chlorobenzoyl]dihydroartemisinin 2 9(l)-Hydroxy-10(R)-[m-chlorobenzoyl]dihydroartemisinin	C[C@H](CC[C@@H]1[C@]2(C)O)[C@@H](CC3)[C@@]11OO[C@]3(C)O[C@@H]1O[C@H]2OC(c1cc(C)ccc1)=O
20 Artefanilide 20 Artefanilide	C[C@H]1[C@H](CC2)[C@]34OO[C@@]2(C)O[C@H]3O[C@H](CCC(Nc(cc2)ccc2F)=O)[C@H](C)[C@@H]4CC1
200 17 200 17	C[C@H]1[C@H](CC2)[C@]34OO[C@@]2(C)O[C@H]3O[C@@H](CC(NC#C)=O)[C@H](C)[C@@H]4CC1
202 N1 202 N1	C[C@H](CC[C@H]1[C@H]2C)[C@H](CC3)[C@]11OO[C@@]3(C)O[C@H]1O[C@H]2OC(c1ccc(C)cc1)=O
203 N35 203 N35	CC[C@H]1[C@H](Oc(cc2)ccc2C(C)=O)O[C@@H]2O[C@@](C)(CC3)OO[C@@]22[C@@H]3[C@H](C)CC[C@@H]12
205 N44 205 N44	C[C@H](CC[C@H]1[C@H]2c3ccco3)[C@H](CC3)[C@]11OO[C@@]3(C)O[C@H]1OC2=O
207 N2 207 N2	C[C@H](CC[C@H]1[C@H]2C)[C@@H](CC3)[C@]11OO[C@@]3(C)O[C@H]1O[C@H]2OC(c1ccc(C)cc1)=O
209 N8 209 N8	C[C@H](CC[C@H]1[C@H]2C)[C@H](CC3)[C@]11OO[C@@]3(C)O[C@H]1O[C@H]2Oc1c(CC(O)=O)cccc1
21 Artemether Tetrahydrofuran Acetate 21 Artemether Tetrahydrofuran Acetate	C[C@H](CC[C@H]1[C@@H](C)[C@@H](OC)O[C@@H]2OC(C)=O)[C@H]3[C@]12OCC3
21 Artemisic acid 21 Artemisic acid	C[C@H](CC[C@H]1C(C(O)=O)=C)[C@H]2[C@@H]1C=C(C)CC2
211 N31 211 N31	C[C@H](CC[C@H]1[C@H]2C)[C@H](CC3)[C@]11OO[C@@]3(C)O[C@H]1O[C@H]2OC(c1ccc(C=O)cc1)=O
213 N33 213 N33	C[C@H](CC[C@H]1[C@H]2CCc(cc3)ccc3N)[C@H](CC3)[C@]11OO[C@@]3(C)O[C@H]1O[C@H]2OC(c1ccc(C=O)cc1)=O
216 N47 216 N47	C[C@H](CC[C@H]1[C@H]2COC3CCCC3)[C@H](CC3)[C@]11OO[C@@]3(C)O[C@H]1OC2=O
217 10a-N6 217 10a-N6	C[C@H](CC[C@H]1[C@H]2C)[C@H](CC3)[C@]11OO[C@@]3(C)O[C@H]1O[C@@H]2Oc1ccc(C)cc1
219 A54-N1 219 A54-N1	CC[C@@H]1[C@@H](c2ccco2)O[C@@H]2O[C@@](C)(CC3)OO[C@@]22[C@@H]3[C@H](C)CC[C@H]12
22 Artemisinin B 22 Artemisinin B	C[C@H](CC[C@H]1C(C(O)=O)=C)[C@H](CC=C(C)[C@H]2O)[C@@]12O
22 Artemisinin dimer primary alcohol 22 Artemisinin dimer primary alcohol	C[C@H]1[C@H](CC2)[C@]34OO[C@@]2(C)O[C@H]3O[C@H](CC(C[C@H]2O[C@@H]3O[C@@](C)(CC5)OO[C@@]33[C@@H]5[C@H](C)CC[C@H]3[C@H]2C)O)[C@H](C)[C@@H]4CC1
220 A53 220 A53	C[C@H](CC[C@H]1[C@@H]2C)[C@H](CC3)[C@]11OO[C@@]3(C)O[C@H]1O[C@H]2c1ccco1
222 8 222 8	C[C@H]1[C@H](CC2)[C@]34OO[C@@]2(C)O[C@H]3O[C@H](Cc2c(C[C@H]3O[C@@H]5O[C@@](C)(CC6)OO[C@@]55[C@@H]6[C@H](C)CC[C@H]5[C@H]3C)cc(CO)c(CO)c2)[C@H](C)[C@@H]4CC1
23 Artemisinin Impurity B 23 Artemisinin Impurity B	C[C@@H](CC[C@H]1[C@@H]2C)[C@@H](CC3)[C@@]11OO[C@]3(C)O[C@H]1OC2=O
231 14h 231 14h	C[C@H]1[C@H](CC2)[C@]34OO[C@@]2(C)O[C@H]3O[C@H](C[C@@H]([C@H]2O[C@@H]3O[C@@](C)(CC5)OO[C@@]33[C@@H]5[C@H](C)CC[C@H]3[C@H]2C)OC(Oc2ccccc2)=O)[C@H](C)[C@@H]4CC1
232 14i 232 14i	C[C@H]1[C@H](CC2)[C@]34OO[C@@]2(C)O[C@H]3O[C@H](C[C@@H]([C@H]2O[C@@H]3O[C@@](C)(CC5)OO[C@@]33[C@@H]5[C@H](C)CC[C@H]3[C@H]2C)OC(Oc2ccc(C)cc2)=O)[C@H](C)[C@@H]4CC1
234 14k 234 14k	C[C@H]1[C@H](CC2)[C@]34OO[C@@]2(C)O[C@H]3O[C@H](C[C@@H]([C@H]2O[C@@H]3O[C@@](C)(CC5)OO[C@@]33[C@@H]5[C@H](C)CC[C@H]3[C@H]2C)OC(Oc2c(C)cccc2)=O)[C@H](C)[C@@H]4CC1
235 14l 235 14l	C[C@H]1[C@H](CC2)[C@]34OO[C@@]2(C)O[C@H]3O[C@H](C[C@@H]([C@H]2O[C@@H]3O[C@@](C)(CC5)OO[C@@]33[C@@H]5[C@H](C)CC[C@H]3[C@H]2C)OC(Oc2ccc(C)cc2)=O)[C@H](C)[C@@H]4CC1
236 15a 236 15a	CCSC(O[C@@H](C[C@H]1O[C@@H]2O[C@@](C)(CC3)OO[C@@]22[C@@H]3[C@H](C)CC[C@H]2[C@H]1C)[C@H]1O[C@@H]2O[C@@](C)(CC3)OO[C@@]22[C@@H]3[C@H](C)CC[C@H]2[C@H]1C)=O
238 15c 238 15c	C[C@H]1[C@H](CC2)[C@]34OO[C@@]2(C)O[C@H]3O[C@H](C[C@@H]([C@H]2O[C@@H]3O[C@@](C)(CC5)OO[C@@]33[C@@H]5[C@H](C)CC[C@H]3[C@H]2C)OC(Sc2ccccc2)=O)[C@H](C)[C@@H]4CC1
24 Artemisinin-d3 24 Artemisinin-d3	C[C@H](CC[C@H]1[C@H]2C)[C@H](CC3)[C@]11OO[C@@]3(C)O[C@H]1OC2=O
243 6e 243 6e	C[C@H](CC[C@H]1[C@H]2C)[C@H](CC3)[C@]11OO[C@@]3(C)O[C@H]1O[C@@H]2OCc(cc1)ccc1C(N[C@H](Cc1ccccc1)C(N[C@@H](CCc1ccccc1)/C=C/S(C)(=O)=O)=O)=O
244 6f 244 6f	CC(C)C[C@H](C(N[C@@H](CCc1ccccc1)/C=C/S(C)(=O)=O)=O)NC(c1ccc(CO[C@H]2O[C@@H]3O[C@@](C)(CC4)OO[C@@]33[C@@H]4[C@H](C)CC[C@H]3[C@H]2C)cc1)=O
245 5 245 5	C[C@H](CC[C@H]1[C@H]2C)[C@H](CC3)[C@]11OO[C@@]3(C)O[C@H]1O[C@@H]2OCc(cc1)ccc1C(N(C)OC)=O
246 6 246 6	C[C@H](CC[C@H]1[C@H]2C)[C@H](CC3)[C@]11OO[C@@]3(C)O[C@H]1O[C@@H]2OCc(cc1)ccc1C(C)=O
248 8 248 8	C[C@H]1[C@H](CC2)[C@]34OO[C@@]2(C)O[C@H]3O[C@H](CC=C)[C@H](C)[C@@H]4CC1
249 9 249 9	C[C@H]1[C@H](CC2)[C@]34OO[C@@]2(C)O[C@H]3O[C@H](CC(O)=O)[C@H](C)[C@@H]4CC1
251 223 251 223	C[C@H]([C@H](CC[C@@](C)([C@@H]1CC2)O)[C@@]11OO[C@@]2(C)O[C@H]1O1)C1=O
252 Artelinate 252 Artelinate	C[C@H](CC[C@H]1[C@H]2C)[C@H](CC3)[C@]11OO[C@@]3(C)O[C@H]1O[C@@H]2OCc(cc1)ccc1C(O)=O
253 9a 253 9a	C[C@H](CC[C@H]1[C@H]2C)[C@H](CC3)[C@]11OO[C@@]3(C)O[C@H]1O[C@H]2SCCCO
255 10 255 10	C[C@H](CC[C@H]1[C@H]2C)[C@H](CC3)[C@]11OO[C@@]3(C)O[C@H]1O[C@H]2SCCC(O)=O
256 12d 256 12d	C[C@H](CC[C@H]1[C@H]2C)[C@H](CC3)[C@]11OO[C@@]3(C)O[C@H]1O[C@H]2SCCCOC(SC)=S
26 Artemisinin G 26 Artemisinin G	C[C@H](CC[C@H]1[C@@H](C)C(O[C@@H]2OC(C)=O)=O)[C@H]3[C@]12OCC3
261 15 261 15	C[C@H](CC[C@H]1[C@H]2C)[C@H](CC3)[C@]11OO[C@@]3(C)O[C@H]1O[C@H]2SCCC(N[C@H](CC1)CC[C@@H]1NC(CCS[C@@H]1O[C@@H]2O[C@@](C)(CC3)OO[C@@]22[C@@H]3[C@H](C)CC[C@H]2[C@H]1C)=O)=O
263 800-3 263 800-3	C[C@H]1[C@H](CC2)[C@]34OO[C@@]2(C)O[C@H]3O[C@H](C[C@@H](C[C@@H]2O[C@@H]3O[C@@](C)(CC5)OO[C@@]33[C@@H]5[C@H](C)CC[C@H]3[C@H]2C)CSc2cc(COC(N(C)C)=O)ccc2)[C@H](C)[C@@H]4CC1
264 800-4 264 800-4	C[C@H]1[C@H](CC2)[C@]34OO[C@@]2(C)O[C@H]3O[C@H](C[C@@H](C[C@@H]2O[C@@H]3O[C@@](C)(CC5)OO[C@@]33[C@@H]5[C@H](C)CC[C@H]3[C@H]2C)CSc2ccc(COC(N(C)C)=O)cc2)[C@H](C)[C@@H]4CC1
266 3-Artesanilide 266 3-Artesanilide	C[C@H]1[C@H](CC2)[C@]34OO[C@@]2(C)O[C@H]3O[C@H](CCC(Nc2cccc(SC)c2)=O)[C@H](C)[C@@H]4CC1
269 11 269 11	C[C@H]1[C@H](CC2)[C@]34OO[C@@]2(C)O[C@H]3O[C@H](CCC(O)=O)[C@H](C)[C@@H]4CC1
27 Artemisinin, 9-demethyl-9-propyl- 27 Artemisinin, 9-demethyl-9-propyl-	CCC[C@H]([C@H](CC[C@@H](C)[C@@H]1CC2)[C@@]11OO[C@@]2(C)O[C@H]1O1)C1=O
270 3-artefanilide 270 3-artefanilide	C[C@H]1[C@H](CC2)[C@]34OO[C@@]2(C)O[C@H]3O[C@H](CCC(Nc2cccc(F)c2)=O)[C@H](C)[C@@H]4CC1
271 4-artesanilide,12c 271 4-artesanilide,12c	C[C@H]1[C@H](CC2)[C@]34OO[C@@]2(C)O[C@H]3O[C@H](CCC(Nc(cc2)ccc2SC)=O)[C@H](C)[C@@H]4CC1
272 2-artesanilide 272 2-artesanilide	C[C@H]1[C@H](CC2)[C@]34OO[C@@]2(C)O[C@H]3O[C@H](CCC(Nc(cccc2)c2SC)=O)[C@H](C)[C@@H]4CC1
273 3,5-artesanilide 273 3,5-artesanilide	C[C@H]1[C@H](CC2)[C@]34OO[C@@]2(C)O[C@H]3O[C@H](CCC(Nc2cc(SC)cc(SC)c2)=O)[C@H](C)[C@@H]4CC1
274 12g 274 12g	C[C@H]1[C@H](CC2)[C@]34OO[C@@]2(C)O[C@H]3O[C@H](CCC(Nc2cccc([S@](C)=O)c2)=O)[C@H](C)[C@@H]4CC1
275 12h 275 12h	C[C@H]1[C@H](CC2)[C@]34OO[C@@]2(C)O[C@H]3O[C@H](CCC(Nc2cccc([S@](C)=O)c2)=O)[C@H](C)[C@@H]4CC1
276 12i 276 12i	C[C@H]1[C@H](CC2)[C@]34OO[C@@]2(C)O[C@H]3O[C@H](CCC(Nc(cc2)ccc2S(C)(=O)=O)=O)[C@H](C)[C@@H]4CC1
278 12k 278 12k	C[C@H]1[C@H](CC2)[C@]34OO[C@@]2(C)O[C@H]3O[C@H](CCC(Nc(cccc2)c2S(C)(=O)=O)=O)[C@H](C)[C@@H]4CC1
279 12l 279 12l	CCCSc1cc(NC(CC[C@H]2O[C@@H]3O[C@@](C)(CC4)OO[C@@]33[C@@H]4[C@H](C)CC[C@H]3[C@H]2C)=O)ccc1
28 Artemisinin 28 Artemisinin	C[C@H](CC[C@H]1[C@H]2C)[C@H](CC3)[C@]11OO[C@@]3(C)O[C@H]1OC2=O
280 12m 280 12m	CCCS(c1cc(NC(CC[C@H]2O[C@@H]3O[C@@](C)(CC4)OO[C@@]33[C@@H]4[C@H](C)CC[C@H]3[C@H]2C)=O)ccc1)(=O)=O
281 12n 281 12n	CCCS(c(cccc1)c1NC(CC[C@H]1O[C@@H]2O[C@@](C)(CC3)OO[C@@]22[C@@H]3[C@H](C)CC[C@H]2[C@H]1C)=O)(=O)=O
282 12o 282 12o	C[C@H]1[C@H](CC2)[C@]34OO[C@@]2(C)O[C@H]3O[C@H](CCC(Nc(cc2)c(C)cc2S(C)(=O)=O)=O)[C@H](C)[C@@H]4CC1
283 12p 283 12p	C[C@H]1[C@H](CC2)[C@]34OO[C@@]2(C)O[C@H]3O[C@H](CCC(Nc2cc(OC)ccc2)=O)[C@H](C)[C@@H]4CC1
288 5 288 5	C[C@H](CC[C@H]1[C@H]2C)[C@H](CC3)[C@]11OO[C@@]3(C)O[C@H]1O[C@H]2c(ccc(OC)c1)c1OC
289 6 289 6	C[C@H](CC[C@H]1[C@H]2C)[C@H](CC3)[C@]11OO[C@@]3(C)O[C@H]1O[C@H]2c(ccc(OC)c1)c1OC
290 No name 1 290 No name 1	C[C@H](CC[C@H]1[C@@H](C)[C@H](c(ccc(OC)c2)c2OC)O[C@@H]2OC(C)=O)[C@H]3[C@]12OCC3
291 No name 2 291 No name 2	C[C@H](CC[C@H]1[C@H]2C)[C@H](C[C@H]3O)[C@]11O[C@@]3(C)O[C@H]1O[C@H]2c(ccc(OC)c1)c1OC
292 No name 3 292 No name 3	C[C@H](CC[C@H]1[C@@H]2C)[C@H](C[C@H]3O)[C@]11O[C@@]3(C)O[C@H]1O[C@H]2c(ccc(OC)c1)c1OC
294 10 294 10	C[C@H](CC[C@H]12)[C@H](CC3)[C@]11OO[C@@]3(C)O[C@H]1O[C@@]2(C)/C=N/O
295 11 295 11	C[C@H](CC[C@H]12)[C@H](CC3)[C@]11OO[C@@]3(C)O[C@H]1O[C@@]2(C)C(C1)=NO[C@H]1c1ccccc1
296 12 296 12	C[C@H](CC[C@H]12)[C@H](CC3)[C@]11OO[C@@]3(C)O[C@H]1O[C@@]2(C)c1noc(-c2ccccc2)c1
297 13 297 13	C[C@H](CC[C@H]12)[C@H](CC3)[C@]11OO[C@@]3(C)O[C@H]1O[C@@]2(C)/C=C/c1ccccc1
3 3-Alfa-Hydroxydesoxy Artemether 3 3-Alfa-Hydroxydesoxy Artemether	C[C@H](CC[C@H]1[C@H]2C)[C@H](C[C@H]3O)[C@]11O[C@@]3(C)O[C@H]1O[C@@H]2OC
3 9beta-Hydroxyartemisinin 3 9beta-Hydroxyartemisinin	C[C@H]([C@H](C[C@H]1[C@H]2C)O)[C@H](CC3)[C@]11OO[C@@]3(C)O[C@H]1OC2=O
30 Dihydroartemisinic acid hydroperoxide 30 Dihydroartemisinic acid hydroperoxide	C[C@H]([C@H](CC[C@@H](C)[C@@H]1CC2)C1=C[C@]2(C)OO)C(O)=O
304 20 304 20	C[C@H](CC[C@@H]12)[C@H](CC3)[C@@]11OO[C@@]3(C)O[C@H]1O[C@@]2(C)C(O)=O
308 DW3-15 308 DW3-15	C[C@H](CC[C@H]1[C@H]2C)[C@H](CC3)[C@]11OO[C@@]3(C)O[C@H]1O[C@@H]2OC(CCC(Oc1cc([C@H](CN(C2)C(C3CCCCC3)=O)N(CC3)C2=O)c3cc1)=O)=O
314 Trioxane-CH2CH2O-dansyl 314 Trioxane-CH2CH2O-dansyl	C[C@]1(CC[C@H]2CCC[C@H]3CCOS(c(c4ccc5)cccc4c5N(C)C)(O)O)OO[C@@]23[C@@H](OC)O1
317 Artemisinin-dimer- CH2O-coumaryl 317 Artemisinin-dimer- CH2O-coumaryl	C[C@H]1[C@H](CC2)[C@]34OO[C@@]2(C)O[C@H]3O[C@H](C[C@@H](C[C@H]2O[C@@H]3O[C@@](C)(CC[C@H]5CCC6)OO[C@]35[C@@H]6[C@H]2C)COC(CC(c(ccc(N(C)C)c2)c2O2)=CC2=O)=O)[C@H](C)[C@@H]4CC1
318 2 318 2	C[C@H](CC[C@H]1[C@H]2C)[C@H](CC3)[C@]11OO[C@@]3(C)O[C@H]1O[C@@H]2O[C@@H]([C@@H]([C@H]([C@@H]1O)O)O)O[C@@]11C(C)(C)[C@@H]1O
319 3 319 3	C[C@H](CC[C@H]1[C@H]2C)[C@H](CC3)[C@]11OO[C@@]3(C)O[C@H]1O[C@@H]2O[C@H]([C@@H]([C@H]1OC(C)=O)OC(C)=O)O[C@H](COC(C)=O)[C@H]1OC(C)=O
322 8 322 8	C[C@H](CC[C@H]1[C@H]2C)[C@H](CC3)[C@]11OO[C@@]3(C)O[C@H]1O[C@@H]2O
323 9 323 9	C[C@H](CC[C@H]1[C@H]2C)[C@H](CC3)[C@]11OO[C@@]3(C)O[C@H]1O[C@H]2O
328 14 328 14	C[C@H](CC[C@H]1[C@H]2C)[C@H](CC3)[C@]11OO[C@@]3(C)O[C@H]1O[C@@H]2OCc(cc1)ccc1C(O)=O
329 15 329 15	CCOC([C@@H](c1ccccc1)O[C@H]1O[C@@H]2O[C@@](C)(CC3)OO[C@@]22[C@@H]3[C@H](C)CC[C@H]2[C@H]1C)=O
33 beta-n-Propylether of 11-epi-dihydroartemisinin 33 beta-n-Propylether of 11-epi-dihydroartemisinin	CCCO[C@@H]1O[C@H]2O[C@](C)(CC3)OO[C@]22[C@H]3[C@@H](C)CC[C@@H]2[C@H]1C
330 16 330 16	C[C@@H](c(cc1)ccc1C(OC)=O)O[C@H]1O[C@@H]2O[C@@](C)(CC3)OO[C@@]22[C@@H]3[C@H](C)CC[C@H]2[C@H]1C
331 17 331 17	C[C@H](c(cc1)ccc1C(O)=O)O[C@H]1O[C@@H]2O[C@@](C)(CC3)OO[C@@]22[C@@H]3[C@H](C)CC[C@H]2[C@H]1C
332 18 332 18	C[C@@H](c(cc1)ccc1C(O)=O)O[C@H]1O[C@@H]2O[C@@](C)(CC3)OO[C@@]22[C@@H]3[C@H](C)CC[C@H]2[C@H]1C
334 21 334 21	C[C@H](CC[C@H]1[C@H]2C)[C@H](CC3)[C@]11OO[C@@]3(C)O[C@H]1O[C@@H]2O[C@H](CCC(O)=O)c(cc1)ccc1OC
34 Deoxyarteether 34 Deoxyarteether	CCO[C@H]1O[C@@H]2O[C@@](C)(CC[C@@H]3[C@H](C)CC4)O[C@]23[C@@H]4[C@H]1C
34 Deoxydihydro-artemisinin 34 Deoxydihydro-artemisinin	C[C@H](CC[C@H]1[C@H]2C)[C@H](CC3)[C@]11O[C@@]3(C)O[C@H]1O[C@H]2O
343 30 343 30	C[C@H](CC[C@H]1[C@H]2C)[C@H](CC3)[C@]11OO[C@@]3(C)O[C@H]1O[C@@H]2O[C@H]([C@@H]([C@@H]1OC(C)=O)OC(C)=O)O[C@H](COC(C)=O)[C@H]1OC(C)=O
345 32 345 32	C[C@H](CC[C@H]1[C@H]2C)[C@H](CC3)[C@]11OO[C@@]3(C)O[C@H]1O[C@@H]2O[C@@H]([C@H]([C@@H]1OC(C)=O)OC(C)=O)O[C@H](COC(C)=O)[C@H]1OC(C)=O
346 33 346 33	C[C@H](CC[C@H]1[C@H]2C)[C@H](CC3)[C@]11OO[C@@]3(C)O[C@H]1O[C@@H]2O[C@@H]([C@H]([C@@H]1O)O)OC[C@H]1O
347 34 347 34	C[C@H](CC[C@H]1[C@H]2C)[C@H](CC3)[C@]11OO[C@@]3(C)O[C@H]1O[C@@H]2O[C@@H]([C@H]([C@@H]1OC(C)=O)OC(C)=O)OC[C@H]1OC(C)=O
349 36 349 36	C[C@H](CC[C@H]1[C@H]2C)[C@H](CC3)[C@]11OO[C@@]3(C)O[C@H]1O[C@@H]2O[C@H]([C@@H]([C@@H]1OC(C)=O)OC(C)=O)O[C@H](COC(C)=O)[C@@H]1OC(C)=O
352 39 352 39	CCNC(CCCCO[C@H]1O[C@@H]2O[C@@](C)(CC3)OO[C@@]22[C@@H]3[C@H](C)CC[C@H]2[C@H]1C)=O
36 3,13-epoxyartemisinin 36 3,13-epoxyartemisinin	C[C@H](CC[C@H]1[C@@H](C)C(OC2)=O)[C@H](CC3)[C@]12OO[C@]31OC1
36 Desoxyartemisinin-d3 36 Desoxyartemisinin-d3	C[C@H](CC[C@H]1[C@H]2C)[C@H](CC3)[C@]11O[C@@]3(C)O[C@H]1OC2=O
37 9-Hydroxyartemisinin 37 9-Hydroxyartemisinin	C[C@H]([C@H](C[C@H]1[C@H]2C)O)[C@H](CC3)[C@]11OO[C@@]3(C)O[C@H]1OC2=O
37 Dihydro Artemisinin Dimer 37 Dihydro Artemisinin Dimer	C[C@H](CC[C@H]1[C@H]2C)[C@H](CC3)[C@]11OO[C@@]3(C)O[C@H]1O[C@@H]2O[C@H]1O[C@@H]2O[C@@](C)(CC3)OO[C@@]22[C@@H]3[C@H](C)CC[C@H]2[C@H]1C
38 9-O-succinylartemisinin 38 9-O-succinylartemisinin	C[C@H]([C@H](C[C@H]1[C@H]2C)OC(CCC(O)=O)=O)[C@H](CC3)[C@]11OO[C@@]3(C)O[C@H]1OC2=O
38 Dihydro Artemisinin-d3 38 Dihydro Artemisinin-d3	C[C@H](CC[C@H]1[C@H]2C)[C@H](CC3)[C@]11OO[C@@]3(C)O[C@H]1O[C@@H]2O
4 3-Hydroxy Deoxy Dihydro Artemisinin 4 3-Hydroxy Deoxy Dihydro Artemisinin	C[C@H](CC[C@H]1[C@H]2C)[C@H](C[C@H]3O)[C@]11O[C@@]3(C)O[C@H]1O[C@@H]2O
4 9-epi-Artemisinin 4 9-epi-Artemisinin	C[C@H](CC[C@H]1[C@@H]2C)[C@H](CC3)[C@]11OO[C@@]3(C)O[C@H]1OC2=O
40 arylamine 40 arylamine	C[C@H](CC[C@H]1[C@H]2C)[C@H](CC3)[C@]11OO[C@@]3(C)O[C@H]1O[C@@H]2Nc(cc1)ccc1F
40 Dihydroartemisinin Furano Acetate-d3 40 Dihydroartemisinin Furano Acetate-d3	C[C@H](CC[C@H]1[C@H](C)[C@@H](O)O[C@@H]2OC(C)=O)[C@H]3[C@]12OCC3
41 Dihydroartemisinin Glucuronide 41 Dihydroartemisinin Glucuronide	C[C@H](CC[C@H]1[C@H]2C)[C@H](CC3)[C@]11OO[C@@]3(C)O[C@H]1O[C@H]2O[C@@H]([C@@H]([C@H]([C@@H]1O)O)O)O[C@@H]1C(O)=O
41 sulfamide 41 sulfamide	C[C@H](CC[C@H]1[C@H]2C)[C@H](CC3)[C@]11OO[C@@]3(C)O[C@H]1O[C@@H]2NS(N)(=O)=O
43 Dihydroartemisinin, 3-desoxy- 43 Dihydroartemisinin, 3-desoxy-	C[C@@H](CC[C@@H]1[C@H]2C)[C@H](CC3)[C@@]11O[C@]3(C)O[C@@H]1O[C@H]2O
44 Dihydroartemisinin, 5-deshydroxy-6-deshydro- 44 Dihydroartemisinin, 5-deshydroxy-6-deshydro-	C[C@@H]1[C@H](CC2)[C@]34OO[C@@]2(C)O[C@H]3OC=C(C)[C@@H]4CC1
45 Dihydroartemisinin, 6-dehydro-5-dehydroxy-3-deoxy- 45 Dihydroartemisinin, 6-dehydro-5-dehydroxy-3-deoxy-	C[C@H]1[C@H](CC2)[C@@]34O[C@]2(C)O[C@@H]4OC=C(C)[C@H]3CC1
46 AJ001 46 AJ001	C[C@H](CC[C@H]1[C@H]2C)[C@@H](CC3)[C@]11OO[C@@]3(C)O[C@H]1O[C@H]2OCc1ccc(CO)cc1
46 Dihydroartemisinin, 9-deoxy-9-[2-(isopropylaminocarbonyl)ethyl]- 46 Dihydroartemisinin, 9-deoxy-9-[2-(isopropylaminocarbonyl)ethyl]-	CC(C)NC(CC[C@H]1O[C@H]2O[C@](C)(CC3)OO[C@]22[C@H]3[C@@H](C)CC[C@@H]2[C@H]1C)=O
47 AJ-002 47 AJ-002	C[C@H](CC[C@H]1[C@H]2C)[C@H](CC3)[C@]11OO[C@@]3(C)O[C@H]1O[C@H]2OCc1ccc(C=O)cc1
48 AJ-004 48 AJ-004	C[C@H](CC[C@@H]1[C@H]2C)[C@@H](CC3)[C@@]11OO[C@]3(C)O[C@@H]1O[C@@H]2OCc1ccc(CO[C@@H]2O[C@@H]3O[C@@](C)(CC4)OO[C@@]33[C@@H]4[C@H](C)CC[C@H]3[C@H]2C)cc1
48 Dihydroartemisinine-13C,d4 48 Dihydroartemisinine-13C,d4	C[C@H](CC[C@H]1[C@H]2C)[C@H](CC3)[C@]11OO[C@@]3(C)O[C@H]1O[C@@H]2O
49 Dihydroxyartemisinin 49 Dihydroxyartemisinin	C[C@@H](CC[C@H]1[C@]2(C)O)[C@H](CC3)[C@]11OO[C@@]3(C)O[C@H]1OC2=O
49 TVN2 49 TVN2	C[C@H](CC[C@H]1[C@H]2C)[C@@H](CC3)[C@]11OO[C@@]3(C)O[C@H]1O[C@H]2OC(C)=O
5 9 beta-Hydroxy-11-epi-artemisinin 5 9 beta-Hydroxy-11-epi-artemisinin	C[C@H]([C@H](C[C@H]1[C@@H]2C)O)[C@H](CC3)[C@]11OO[C@]3(C)O[C@H]1OC2=O
50 Sodiumartelinate 50 Sodiumartelinate	C[C@H](CC[C@H]1[C@@H]2C)[C@H](CC3)[C@]11OO[C@@]3(C)O[C@H]1O[C@H]2OCc(cc1)ccc1C(O)=O.N
53 thapsigargin 53 thapsigargin	CCCCCCCC(O[C@H]([C@@H]([C@@](C)(C[C@H]([C@]([C@@H]1OC2=O)([C@]2(C)O)O)OC(CCC)=O)OC(C)=O)C1=C1C)[C@@H]1OC(/C(/C)=C/C)=O)=O
6 10 beta-(p-fluorophenoxy) dihydroartemisinin 6 10 beta-(p-fluorophenoxy) dihydroartemisinin	C[C@H](CC[C@H]1[C@H]2C)[C@H](CC3)[C@]11OO[C@]3(C)O[C@H]1O[C@@H]2Oc(cc1)ccc1F
7 10-Deoxy-10-n-propyl-dihydroartemisinin 7 10-Deoxy-10-n-propyl-dihydroartemisinin	CCC[C@H]1O[C@H]2O[C@](C)(CC3)OO[C@]22[C@H]3[C@@H](C)CC[C@@H]2[C@H]1C
8 10-dihydroartemisinyl 2?,2?-dichloroacetate (8) 8 10-dihydroartemisinyl 2?,2?-dichloroacetate (8)	CC(C)C(O[C@H]1O[C@@H]2O[C@@](C)(CC3)OO[C@@]22[C@@H]3[C@H](C)CC[C@H]2[C@H]1C)=O
8a 10-dihydroartemisinyl 2?,2?-dimethylpropianate (12) 8a 10-dihydroartemisinyl 2?,2?-dimethylpropianate (12)	C[C@H](CC[C@H]1[C@H]2C)[C@H](CC3)[C@]11OO[C@@]3(C)O[C@H]1O[C@@H]2OC(C(C)(C)C)=O
8b 10-dihydroartemisinyl N?,N?-dimethylacetamide (14) 8b 10-dihydroartemisinyl N?,N?-dimethylacetamide (14)	C[C@H](CC[C@H]1[C@H]2C)[C@H](CC3)[C@]11OO[C@@]3(C)O[C@H]1O[C@@H]2OC(N(C)C)=O
8c 10-(2?-butyloxy) dihydroartemisinin (15) 8c 10-(2?-butyloxy) dihydroartemisinin (15)	CC(C)CO[C@@H]1O[C@@H]2O[C@@](C)(CC3)OO[C@@]22[C@@H]3[C@H](C)CC[C@H]2[C@H]1C
8e 13 8e 13	C[C@H](CC[C@H]1[C@H]2C)[C@H](CC3)[C@]11OO[C@@]3(C)O[C@H]1O[C@@H]2OC(c1ccccc1)=O
9 10-dihydroartemisinyl 2'-propylpentonoate (11) 9 10-dihydroartemisinyl 2'-propylpentonoate (11)	CCCC(CCC)C(O[C@H]1O[C@@H]2O[C@@](C)(CC3)OO[C@@]22[C@@H]3[C@H](C)CC[C@H]2[C@H]1C)=O

## Sheet: Supplementary Table 3
ID	smiles notation
18 Artemether tetrafuran acetate 18 Artemether tetrafuran acetate	C[C@H](CC[C@@H]1[C@H](C)[C@@H](OC)O[C@@H]2OC(C)=O)[C@H]3[C@@]12OCC3
21 Artemether Tetrahydrofuran Acetate 21 Artemether Tetrahydrofuran Acetate	C[C@H](CC[C@H]1[C@@H](C)[C@@H](OC)O[C@@H]2OC(C)=O)[C@H]3[C@]12OCC3
21 Artemisic acid 21 Artemisic acid	C[C@H](CC[C@H]1C(C(O)=O)=C)[C@H]2[C@@H]1C=C(C)CC2
22 Artemisinin B 22 Artemisinin B	C[C@H](CC[C@H]1C(C(O)=O)=C)[C@H](CC=C(C)[C@H]2O)[C@@]12O
26 Artemisinin G 26 Artemisinin G	C[C@H](CC[C@H]1[C@@H](C)C(O[C@@H]2OC(C)=O)=O)[C@H]3[C@]12OCC3
290 No name 1 290 No name 1	C[C@H](CC[C@H]1[C@@H](C)[C@H](c(ccc(OC)c2)c2OC)O[C@@H]2OC(C)=O)[C@H]3[C@]12OCC3
291 No name 2 291 No name 2	C[C@H](CC[C@H]1[C@H]2C)[C@H](C[C@H]3O)[C@]11O[C@@]3(C)O[C@H]1O[C@H]2c(ccc(OC)c1)c1OC
292 No name 3 292 No name 3	C[C@H](CC[C@H]1[C@@H]2C)[C@H](C[C@H]3O)[C@]11O[C@@]3(C)O[C@H]1O[C@H]2c(ccc(OC)c1)c1OC
3 3-Alfa-Hydroxydesoxy Artemether 3 3-Alfa-Hydroxydesoxy Artemether	C[C@H](CC[C@H]1[C@H]2C)[C@H](C[C@H]3O)[C@]11O[C@@]3(C)O[C@H]1O[C@@H]2OC
34 Deoxyarteether 34 Deoxyarteether	CCO[C@H]1O[C@@H]2O[C@@](C)(CC[C@@H]3[C@H](C)CC4)O[C@]23[C@@H]4[C@H]1C
34 Deoxydihydro-artemisinin 34 Deoxydihydro-artemisinin	C[C@H](CC[C@H]1[C@H]2C)[C@H](CC3)[C@]11O[C@@]3(C)O[C@H]1O[C@H]2O
36 Desoxyartemisinin-d3 36 Desoxyartemisinin-d3	C[C@H](CC[C@H]1[C@H]2C)[C@H](CC3)[C@]11O[C@@]3(C)O[C@H]1OC2=O
4 3-Hydroxy Deoxy Dihydro Artemisinin 4 3-Hydroxy Deoxy Dihydro Artemisinin	C[C@H](CC[C@H]1[C@H]2C)[C@H](C[C@H]3O)[C@]11O[C@@]3(C)O[C@H]1O[C@@H]2O
40 Dihydroartemisinin Furano Acetate-d3 40 Dihydroartemisinin Furano Acetate-d3	C[C@H](CC[C@H]1[C@H](C)[C@@H](O)O[C@@H]2OC(C)=O)[C@H]3[C@]12OCC3
43 Dihydroartemisinin, 3-desoxy- 43 Dihydroartemisinin, 3-desoxy-	C[C@@H](CC[C@@H]1[C@H]2C)[C@H](CC3)[C@@]11O[C@]3(C)O[C@@H]1O[C@H]2O
45 Dihydroartemisinin, 6-dehydro-5-dehydroxy-3-deoxy- 45 Dihydroartemisinin, 6-dehydro-5-dehydroxy-3-deoxy-	C[C@H]1[C@H](CC2)[C@@]34O[C@]2(C)O[C@@H]4OC=C(C)[C@H]3CC1
53 thapsigargin 53 thapsigargin	CCCCCCCC(O[C@H]([C@@H]([C@@](C)(C[C@H]([C@]([C@@H]1OC2=O)([C@]2(C)O)O)OC(CCC)=O)OC(C)=O)C1=C1C)[C@@H]1OC(/C(/C)=C/C)=O)=O

## Sheet: Supplementary Table 4
Gene	Artemisinin B FC	Dexrazoxane FC
ABRAXAS2	111.392	96.267
ACAT2	-412.343	-561.263
AGXT	-53.289	54.415
AKR1C3	-111.435	-251.210
ANPEP	503.888	154.716
ANTXR2	305.673	133.465
ASXL1	-312.658	-267.512
BACE1	-60.065	-38.736
BST1	-89.298	-65.841
C1QBP	251.246	296.638
CCP110	77.995	-66.167
COL5A2	-152.748	-304.889
COMMD6	-281.921	-270.067
CTPS1	77.049	94.090
DHCR7	-416.856	-469.196
DHCR24	-504.716	-407.593
DPP8	128.238	-53.321
EMP1	144.250	293.478
ENPP2	64.501	-121.355
EPB41L4B	66.372	124.125
ETNK2	-105.700	-79.946
F3	155.102	473.006
FAM3C	134.188	66.852
FAP	61.702	-148.094
FMO3	-40.743	-47.395
GASK1B	-58.818	-69.993
GLIPR1	-275.362	259.763
H4C15	-329.713	-313.474
HCFC1R1	-101.672	-91.661
HMGA1	816.738	938.869
HMGA2	140.912	175.095
HMGCR	-102.070	-369.668
HPS5	-59.969	-68.766
INSYN2B	137.541	166.290
INTS2	47.883	-52.083
LMAN2	-512.385	-352.077
LPXN	87.201	94.890
MGLL	41.710	205.947
MT1A	3050.855	2360.951
MT1B	1895.162	1362.674
MT1F	215.866	156.511
MT1L	1411.923	1065.913
MT2A	2299.471	1803.437
MYD88	-82.180	-91.978
MYH9	-897.852	-495.652
NBPF1	128.305	91.398
NCSTN	642.905	481.652
NIPSNAP3B	-74.502	-83.927
NPIPB4	140.641	89.383
NT5E	774.197	603.894
NUSAP1	-140.659	-602.183
PDE1A	-58.807	-76.522
PDGFRB	-278.299	-318.662
PHF10	-114.118	-181.676
PIP5K1A	354.938	445.597
PPT1	-72.177	-246.356
PRNP	360.351	283.204
PSMB9	-205.577	-260.556
RGS4	256.294	348.026
RPL23A	-611.567	-612.719
RPS11	-628.018	-266.441
SCD	-583.588	-1080.529
SEMA7A	137.042	184.344
SERPINE1	438.943	1098.665
SLC20A1	471.499	271.542
SLCO4C1	-64.921	-93.593
SNRPB	-164.173	65.626
SPDYE5	66.918	38.901
SSBP2	-150.368	-199.725
TAF1	145.210	101.671
TAGLN	-261.507	208.701
TMEM68	68.193	-53.141
TP53I3	-42.721	46.840
TRO	-89.943	-64.816
UBL5	-584.224	-390.325
UGCG	-178.094	-178.595
VAMP5	-134.807	-109.002
ZNF3	175.846	190.164
